# Supplementary material for: Origin of a self‐compatibility associated MITE in Petota and its application in hybrid potato breeding
Source: New Phytol. 2025 Mar 31;246(4):1647–59. doi: 10.1111/nph.70093 (PMC12018782; doi:10.1111/nph.70093)
Supplement: Supplementary file 2 — Table S1 List of 393 Solanaceae accessions used to identify the Sli promoter Mi‐549 coverage rate. Table S2 Primers used in this study. Table S3 Tobacco dual luciferase assay results. Table S4 Fluorescence quantitative expression data. Table S5 Methylation levels of the Mi‐549 and −86 bp regions between leaves and pollen and LUC in tobacco leaves. Table S6 List of the 63 accessions with full or partial Mi‐549 coverage. Table S7 List of the Mi‐549 homologous in PG1011 and PG6241. Table S8 SC/SI phylotype of the 44 diploid accessions with full or partial Mi‐549 coverage. Table S9 List of pollen tube length to total style length ratio after self‐pollination of the 44 diploid accessions. Table S10 Detailed information of the 27 SC germplasm resources. Table S11 SNPs in 12 pairs of nuclear orthologs in diploid potato germplasm resources. Table S12 List of MITE insertion in the promoter region of homologous gene pairs in the selected diploid genomes. Please note: Wiley is not responsible for the content or functionality of any Supporting Information supplied by the authors. Any queries (other than missing material) should be directed to the New Phytologist Central Office. [file NPH-246-1647-s001.xlsx]

## Sheet: Sheet1
New Phytologist Supporting Information
Article title: Origin of a self-compatibility associated MITE in Petota and its application in hybrid potato breeding
Authors: Saihang Zhang, Qinggang Liao, Zhan Zhang, Xu Zhu, Yuxin Jia, Yi Shang, Ling Ma
Article acceptance date: 28 February 2025

## Sheet: Table S1
Table S1 List of 393 Solanum accessions used to identify the Sli promoter Mi-549 coverage rate.
No.	Species	Accessions	Ploidy	Fraction of coverage	Cover type	Group
PG1008	S. jamesii	PI 458423	2	0.916211	Full cover	Clade 1+2
PG1013	S. pinnatisectum	PI 275232	2	0.693989	Partial cover	Clade 1+2
PG3022	S. paucissectum	PI 365340	2	0.568306	Partial cover	Clade 3
PG3023	S. piurae	PI 365365	2	0	Negtive	Clade 3
PG4036	S. vernei	PI 473304	2	0	Negtive	Clade 4
PG4041	S. buesii	PI 607889	2	0	Negtive	Clade 4
PG4042	S. chacoense	PI 320291	2	0	Negtive	Clade 4
PG4060	S. multiinterruptum	PI 498265	2	0.00910747	Negtive	Clade 3
PG0002	S. fernandezianum	PI 320270	2	0	Negtive	outgroup
PG0003	S. etuberosum	NA	2	0	Negtive	outgroup
PG0005	S. etuberosum	PI 558301	2	0	Negtive	outgroup
PG0006	S. etuberosum	PI 558304	2	0	Negtive	outgroup
PG0007	S. etuberosum	PI 558311	2	0	Negtive	outgroup
PG0009	S. palustre	PI 558254	2	0	Negtive	outgroup
PG0010	S. palustre	PI 558264	2	0	Negtive	outgroup
PG0011	S. palustre	PI 558274	2	0	Negtive	outgroup
PG0012	S. palustre	PI 558283	2	0	Negtive	outgroup
PG0016	S. fernandezianum	PI 566755	2	0	Negtive	outgroup
PG0019	S. etuberosum	PI 558302	2	0	Negtive	outgroup
PG0020	S. palustre	PI 558160	2	0	Negtive	outgroup
PG0023	S. palustre	PI 558245	2	0	Negtive	outgroup
PG0025	S. palustre	PI 558257	2	0	Negtive	outgroup
PG0026	S. palustre	PI 558263	2	0	Negtive	outgroup
PG0027	S. palustre	PI 558282	2	0	Negtive	outgroup
PG1001	S. bulbocastanum	PI 275185	2	0.826958	Full cover	Clade 1+2
PG1002	S. bulbocastanum	PI 498223	2	0.948998	Full cover	Clade 1+2
PG1003	S. bulbocastanum	PI 604065	2	0.717668	Partial cover	Clade 1+2
PG1004	S. cardiophyllum	PI 283062	2	0.00910747	Negtive	Clade 1+2
PG1005	S. cardiophyllum	PI 347759	2	0.677596	Partial cover	Clade 1+2
PG1006	S. ehrenbergii	PI 275212	2	0.340619	Partial cover	Clade 1+2
PG1007	S. ehrenbergii	PI 545824	2	0.500911	Partial cover	Clade 1+2
PG1009	S. jamesii	PI 634363	2	0.673953	Partial cover	Clade 1+2
PG1010	S. lesteri	PI 558434	2	0.96357	Full cover	Clade 1+2
PG1011	S. morelliforme	PI 243357	2	0	Negtive	Clade 1+2
PG1014	S. polyadenium	PI 275237	2	0.00910747	Negtive	Clade 1+2
PG1015	S. stenophyllidium	PI 498216	2	0.684882	Partial cover	Clade 1+2
PG1016	S. stenophyllidium	PI 545815	2	0.429872	Partial cover	Clade 1+2
PG1017	S. tarnii	PI 498045	2	0.555556	Partial cover	Clade 1+2
PG1018	S. tarnii	PI 570641	2	0.484517	Partial cover	Clade 1+2
PG1020	S. morelliforme	PI 275221	2	0.00182149	Negtive	Clade 1+2
PG1021	S. morelliforme	PI 545775	2	0.00910747	Negtive	Clade 1+2
PG1022	S. morelliforme	PI 607858	2	0.551913	Partial cover	Clade 1+2
PG1023	S. x michoacanum	PI 653799	2	0.974499	Full cover	Clade 1+2
PG3001	S. acroglossum	PI 498204	2	0	Negtive	Clade 3
PG3002	S.albornozii	PI 561636	2	0	Negtive	Clade 3
PG3003	S. andreanum	PI 498148	2	0	Negtive	Clade 3
PG3004	S. andreanum	PI 561658	2	0.70674	Partial cover	Clade 3
PG3005	S. chomatophilum	PI 310943	2	0.628415	Partial cover	Clade 3
PG3006	S. chomatophilum	PI 365339	2	0.0400729	Negtive	Clade 3
PG3007	S. dolichocremastrum	PI 498235	2	0.428051	Partial cover	Clade 3
PG3008	S. huancabambense	PI 498244	2	0	Negtive	Clade 3
PG3009	S. immite	PI 498245	2	0	Negtive	Clade 3
PG3010	S. mochiquense	PI 498411	2	0.433515	Partial cover	Clade 3
PG3011	S. neocardenasii	PI 498129	2	0.992714	Full cover	Clade 1+2
PG3012	S. paucissectum	PI 473489	2	0	Negtive	Clade 3
PG3013	S. piurae	PI 473501	2	0.0400729	Negtive	Clade 3
PG3015	S.albornozii	PI 561635	2	0	Negtive	Clade 3
PG3016	S.albornozii	PI 561637	2	0	Negtive	Clade 3
PG3017	S. chomatophilum	PI 310991	2	0.57377	Partial cover	Clade 3
PG3018	S. chomatophilum	PI 568979	2	0	Negtive	Clade 3
PG3019	S. dolichocremastrum	PI 498234	2	0	Negtive	Clade 3
PG3027	S. cajamarquense	PI 230522	2	0.0400729	Negtive	Clade 3
PG4001	S. acroscopicum	PI 365314	2	0.551913	Partial cover	Clade 3
PG4002	S. berthaultii	PI 217458	2	0.371585	Partial cover	Clade 4
PG4003	S. berthaultii	PI 498099	2	0	Negtive	Clade 4
PG4004	S. buesii	PI 568922	2	0.0163934	Negtive	Clade 4
PG4006	S. chacoense	NA	2	1	Full cover	Clade 4
PG4007	S. chacoense	PI 568970	2	0.355191	Partial cover	Clade 4
PG4010	S. x doddsii	PI 545858	2	0	Negtive	Clade 4
PG4011	S. gandarillasii	PI 545863	2	0	Negtive	Clade 4
PG4012	S. infundibuliforme	PI 472859	2	0.355191	Partial cover	Clade 4
PG4013	S. infundibuliforme	PI 597699	2	0	Negtive	Clade 4
PG4014	S. kurtzianum	PI 472947	2	0	Negtive	Clade 4
PG4015	S. kurtzianum	PI 498420	2	0	Negtive	Clade 4
PG4016	S. laxissimum	PI 195168	2	0	Negtive	Clade 4
PG4017	S. lignicaule	PI 473351	2	0	Negtive	Clade 4
PG4018	S. limbaniense	PI 473468	2	0	Negtive	Clade 4
PG4021	S. medians	PI 310994	2	0.857923	Full cover	Clade 4
PG4022	S. medians	PI 607895	2	0	Negtive	Clade 4
PG4023	S. microdontum	PI 320304	2	0.360656	Partial cover	Clade 4
PG4024	S. microdontum	PI 545902	2	0	Negtive	Clade 4
PG4027	S. neorossii	PI 473202	2	0	Negtive	Clade 4
PG4028	S. okadae	PI 500061	2	0	Negtive	Clade 4
PG4029	S. raphanifolium	PI 458407	2	0.0127505	Negtive	Clade 4
PG4030	S. raphanifolium	PI 473502	2	0	Negtive	Clade 4
PG4031	S. x rechei	PI 558227	2	0	Negtive	Clade 4
PG4032	S. sogarandinum	PI 365360	2	0.690346	Partial cover	Clade 3
PG4034	S. venturii	PI 558224	2	0	Negtive	Clade 4
PG4035	S. vernei	PI 230468	2	0.448087	Partial cover	Clade 4
PG4037	S. verrucosum	NA	2	0	Negtive	Clade 4
PG4038	S. verrucosum	PI 570644	2	0	Negtive	Clade 4
PG4039	S. violaceimarmoratum	PI 473397	2	0.590164	Partial cover	Clade 4
PG4040	S. acroscopicum	PI 365315	2	0	Negtive	Clade 3
PG4043	S. chacoense	PI 472829	2	0	Negtive	Clade 4
PG4044	S. chacoense	PI 653756	2	0	Negtive	Clade 4
PG4050	S. laxissimum	PI 283088	2	0	Negtive	Clade 4
PG4051	S. laxissimum	PI 498252	2	0.00910747	Negtive	Clade 4
PG4052	S. laxissimum	PI 607887	2	0	Negtive	Clade 4
PG4053	S. lignicaule	PI 275273	2	0.00910747	Negtive	Clade 4
PG4054	S. lignicaule	PI 310993	2	0	Negtive	Clade 4
PG4055	S. lignicaule	PI 498253	2	0	Negtive	Clade 4
PG4056	S. medians	PI 320261	2	0.480874	Partial cover	Clade 4
PG4057	S. medians	PI 473496	2	0.908925	Full cover	Clade 4
PG4058	S. multiinterruptum	PI 365336	2	0.00910747	Negtive	Clade 3
PG4059	S. multiinterruptum	PI 365337	2	0.00910747	Negtive	Clade 3
PG4061	S. sogarandinum	PI 230510	2	0	Negtive	Clade 4
PG4062	S. juzepczukii	PI 631201	3	0	Negtive	Clade 4
PG5001	S. candolleanum	PI 442700	2	0	Negtive	Clade 4
PG5002	S. candolleanum	PI 458404	2	0.00910747	Negtive	Clade 4
PG5003	S. candolleanum	PI 458403	2	0	Negtive	Clade 4
PG5004	S. candolleanum	PI 265865	2	0	Negtive	Clade 4
PG5005	S. candolleanum	PI 246533	2	0	Negtive	Clade 4
PG5006	S. candolleanum	PI 458376	2	0	Negtive	Clade 4
PG5008	S. brevicaule	PI 498281	2	0	Negtive	Clade 4
PG5010	S. candolleanum	PI 210052	2	0	Negtive	Clade 4
PG5011	S. candolleanum	PI 473352	2	0	Negtive	Clade 4
PG5012	S. candolleanum	PI 473353	2	0	Negtive	Clade 4
PG5013	S. brevicaule	PI 210039	2	0	Negtive	Clade 4
PG5014	S. brevicaule	PI 275153	2	0.497268	Partial cover	Clade 4
PG5015	S. candolleanum	PI 558032	2	0	Negtive	Clade 4
PG5016	S. brevicaule	PI 597729	2	0	Negtive	Clade 4
PG5017	S. candolleanum	PI 310948	2	0.00910747	Negtive	Clade 4
PG5018	S. candolleanum	PI 365317	2	0	Negtive	Clade 4
PG5019	S. candolleanum	PI 365362	2	0	Negtive	Clade 4
PG5020	S. candolleanum	PI 458405	2	0	Negtive	Clade 4
PG5021	S. candolleanum	PI 568916	2	0	Negtive	Clade 4
PG5022	S. candolleanum	PI 365356	2	0	Negtive	Clade 4
PG5023	S. candolleanum	PI 442696	2	0	Negtive	Clade 4
PG5024	S. candolleanum	PI 473348	2	0.00910747	Negtive	Clade 4
PG5025	S. candolleanum	PI 568927	2	0.852459	Full cover	Clade 4
PG5027	S. candolleanum	PI 473492	2	0	Negtive	Clade 4
PG5028	S. candolleanum	PI 568933	2	0	Negtive	Clade 4
PG5029	S. candolleanum	PI 607890	2	0	Negtive	Clade 4
PG5030	S. brevicaule	PI 472998	2	0.568306	Partial cover	Clade 4
PG5031	S. brevicaule	PI 473083	2	0	Negtive	Clade 4
PG5032	S. brevicaule	PI 545977	2	0	Negtive	Clade 4
PG5033	S. brevicaule	PI 473068	2	0	Negtive	Clade 4
PG5035	S. brevicaule	PI 473445	2	0	Negtive	Clade 4
PG5036	S. candolleanum	PI 473451	2	0.606557	Partial cover	Clade 4
PG5038	S. boliviense	PI 473356	2	0.324226	Partial cover	Clade 4
PG5041	S. candolleanum	PI 442697	2	0.00910747	Negtive	Clade 4
PG5042	S. candolleanum	PI 458381	2	0.00910747	Negtive	Clade 4
PG5044	S. brevicaule	PI 275143	2	0	Negtive	Clade 4
PG5045	S. brevicaule	PI 442686	2	0	Negtive	Clade 4
PG5047	S. candolleanum	PI 210040	2	0	Negtive	Clade 4
PG5048	S. candolleanum	PI 310944	2	0	Negtive	Clade 4
PG5049	S. candolleanum	PI 458380	2	0	Negtive	Clade 4
PG5050	S. candolleanum	PI 498255	2	0.00910747	Negtive	Clade 4
PG5051	S. candolleanum	PI 275272	2	0	Negtive	Clade 4
PG5052	S. candolleanum	PI 498226	2	0	Negtive	Clade 4
PG5053	S. candolleanum	PI 498227	2	0	Negtive	Clade 4
PG5055	S. candolleanum	PI 545972	2	0	Negtive	Clade 4
PG5056	S. candolleanum	PI 568969	2	0	Negtive	Clade 4
PG5057	S. candolleanum	PI 595502	2	0	Negtive	Clade 4
PG5058	S. candolleanum	PI 597724	2	0	Negtive	Clade 4
PG5060	S. candolleanum	PI 473450	2	0	Negtive	Clade 4
PG5061	S. candolleanum	PI 210044	2	0	Negtive	Clade 4
PG5062	S. candolleanum	PI 210055	2	0	Negtive	Clade 4
PG5063	S. candolleanum	PI 283072	2	0	Negtive	Clade 4
PG5064	S. candolleanum	PI 296123	2	0.00910747	Negtive	Clade 4
PG5065	S. candolleanum	PI 310955	2	0	Negtive	Clade 4
PG5068	S. candolleanum	PI 458379	2	0	Negtive	Clade 4
PG5069	S. brevicaule	PI 473000	2	0	Negtive	Clade 4
PG5070	S. brevicaule	PI 472995	2	0	Negtive	Clade 4
PG5071	S. brevicaule	PI 545985	2	0	Negtive	Clade 4
PG5072	S. brevicaule	PI 545987	2	0	Negtive	Clade 4
PG5073	S. brevicaule	PI 210056	2	0	Negtive	Clade 4
PG5076	S. boliviense	PI 473122	2	0	Negtive	Clade 4
PG5077	S. boliviense	PI 473358	2	0	Negtive	Clade 4
PG5078	S. boliviense	PI 597720	2	0.788707	Full cover	Clade 4
PG5079	S. candolleanum	PI 310945	2	0	Negtive	Clade 4
PG5080	S. candolleanum	PI 310946	2	0	Negtive	Clade 4
PG5081	S. candolleanum	PI 365350	2	0	Negtive	Clade 4
PG6001	S. tuberosum group ajanhuiri	CIP 702650	2	0	Negtive	Clade 4
PG6002	S. tuberosum group ajanhuiri	CIP 702683	2	0.00910747	Negtive	Clade 4
PG6003	S. tuberosum group ajanhuiri	CIP 704229	2	0.331512	Partial cover	Clade 4
PG6004	S. tuberosum group ajanhuiri	CIP 704233	2	0.358834	Partial cover	Clade 4
PG6005	S. tuberosum group ajanhuiri	CIP 704818	2	0.404372	Partial cover	Clade 4
PG6006	S. tuberosum group ajanhuiri	CIP 706205	2	0.530055	Partial cover	Clade 4
PG6007	S. tuberosum group ajanhuiri	CIP 706209	2	0.375228	Partial cover	Clade 4
PG6008	S. tuberosum group andigenum	PI 292110	2	0	Negtive	Landrace/Cultivated
PG6009	S. tuberosum group andigenum	PI 195204	2	0	Negtive	Landrace/Cultivated
PG6010	S. subsp stenotomum	PI 205526	2	0	Negtive	Landrace/Cultivated
PG6011	S. subsp stenotomum	PI 205527	2	0	Negtive	Landrace/Cultivated
PG6012	S. subsp stenotomum	PI 230513	2	0	Negtive	Landrace/Cultivated
PG6013	S. tuberosum group andigenum	PI 234007	2	0	Negtive	Landrace/Cultivated
PG6014	S. subsp stenotomum	PI 234008	2	0	Negtive	Landrace/Cultivated
PG6015	S. subsp stenotomum	PI 234010	2	0.00910747	Negtive	Landrace/Cultivated
PG6016	S. tuberosum group andigenum	PI 234011	2	0	Negtive	Landrace/Cultivated
PG6017	S. tuberosum group andigenum	PI 234012	2	0	Negtive	Landrace/Cultivated
PG6018	S. tuberosum group andigenum	PI 234013	2	0	Negtive	Landrace/Cultivated
PG6019	S. subsp stenotomum	PI 234015	2	0	Negtive	Landrace/Cultivated
PG6020	S. tuberosum group andigenum	PI 283141	2	0	Negtive	Landrace/Cultivated
PG6021	S. subsp stenotomum	PI 365344	2	0	Negtive	Landrace/Cultivated
PG6022	S. subsp stenotomum	CIP 703784	2	0.00910747	Negtive	Landrace/Cultivated
PG6023	S. subsp stenotomum	CIP 704969	2	0	Negtive	Landrace/Cultivated
PG6024	S. subsp stenotomum	CIP 702286	2	0	Negtive	Landrace/Cultivated
PG6025	S. subsp stenotomum	CIP 702287	2	0	Negtive	Landrace/Cultivated
PG6026	S. subsp stenotomum	CIP 702588	2	0	Negtive	Landrace/Cultivated
PG6027	S. subsp stenotomum	CIP 702610	2	0	Negtive	Landrace/Cultivated
PG6028	S. subsp stenotomum	CIP 703421	2	0.00910747	Negtive	Landrace/Cultivated
PG6029	S. subsp stenotomum	CIP 703473	2	0	Negtive	Landrace/Cultivated
PG6030	S. subsp stenotomum	CIP 703774	2	0	Negtive	Landrace/Cultivated
PG6032	S. subsp stenotomum	CIP 704071	2	0	Negtive	Landrace/Cultivated
PG6033	S. subsp stenotomum	CIP 704750	2	0	Negtive	Landrace/Cultivated
PG6034	S. subsp stenotomum	CIP 704791	2	0	Negtive	Landrace/Cultivated
PG6035	S. subsp stenotomum	CIP 704796	2	0	Negtive	Landrace/Cultivated
PG6036	S. subsp stenotomum	CIP 704797	2	0.340619	Partial cover	Landrace/Cultivated
PG6037	S. subsp stenotomum	CIP 704811	2	0	Negtive	Landrace/Cultivated
PG6038	S. subsp stenotomum	CIP 704814	2	0	Negtive	Landrace/Cultivated
PG6039	S. subsp stenotomum	CIP 704816	2	0.331512	Partial cover	Landrace/Cultivated
PG6040	S. subsp stenotomum	CIP 704819	2	0	Negtive	Landrace/Cultivated
PG6041	S. subsp stenotomum	CIP 704823	2	0	Negtive	Landrace/Cultivated
PG6042	S. subsp stenotomum	CIP 704827	2	0	Negtive	Landrace/Cultivated
PG6043	S. subsp stenotomum	CIP 704834	2	0.00910747	Negtive	Landrace/Cultivated
PG6044	S. subsp stenotomum	CIP 704848	2	0.0965392	Negtive	Landrace/Cultivated
PG6045	S. subsp stenotomum	CIP 704856	2	0.351548	Partial cover	Landrace/Cultivated
PG6046	S. subsp stenotomum	CIP 704862	2	0	Negtive	Landrace/Cultivated
PG6047	S. subsp stenotomum	CIP 704909	2	1	Full cover	Landrace/Cultivated
PG6048	S. subsp stenotomum	CIP 704911	2	0	Negtive	Landrace/Cultivated
PG6049	S. subsp stenotomum	CIP 704940	2	0	Negtive	Landrace/Cultivated
PG6050	S. subsp stenotomum	CIP 704950	2	0	Negtive	Landrace/Cultivated
PG6051	S. subsp stenotomum	CIP 704956	2	0	Negtive	Landrace/Cultivated
PG6052	S. subsp stenotomum	CIP 704994	2	0	Negtive	Landrace/Cultivated
PG6053	S. subsp stenotomum	CIP 706233	2	0	Negtive	Landrace/Cultivated
PG6054	S. subsp stenotomum	CIP 706250	2	0	Negtive	Landrace/Cultivated
PG6055	S. subsp stenotomum	CIP 700235	2	0	Negtive	Landrace/Cultivated
PG6056	S. subsp stenotomum	CIP 700313	2	0	Negtive	Landrace/Cultivated
PG6057	S. subsp stenotomum	CIP 700359	2	0	Negtive	Landrace/Cultivated
PG6058	S. subsp stenotomum	CIP 700362	2	0	Negtive	Landrace/Cultivated
PG6059	S. subsp stenotomum	CIP 700407	2	0	Negtive	Landrace/Cultivated
PG6060	S. subsp stenotomum	CIP 700670	2	0	Negtive	Landrace/Cultivated
PG6061	S. subsp stenotomum	CIP 700779	2	0	Negtive	Landrace/Cultivated
PG6062	S. subsp stenotomum	CIP 700866	2	0	Negtive	Landrace/Cultivated
PG6063	S. subsp stenotomum	CIP 701165	2	0	Negtive	Landrace/Cultivated
PG6064	S. subsp stenotomum	CIP 701243	2	0	Negtive	Landrace/Cultivated
PG6065	S. subsp stenotomum	CIP 701266	2	0	Negtive	Landrace/Cultivated
PG6066	S. subsp stenotomum	CIP 701947	2	0.331512	Partial cover	Landrace/Cultivated
PG6067	S. subsp stenotomum	CIP 701960	2	0	Negtive	Landrace/Cultivated
PG6068	S. subsp stenotomum	CIP 702033	2	0	Negtive	Landrace/Cultivated
PG6069	S. subsp stenotomum	CIP 702142	2	0	Negtive	Landrace/Cultivated
PG6070	S. subsp stenotomum	CIP 702174	2	0	Negtive	Landrace/Cultivated
PG6071	S. subsp stenotomum	CIP 702353	2	0.36612	Partial cover	Landrace/Cultivated
PG6072	S. subsp stenotomum	CIP 702418	2	0	Negtive	Landrace/Cultivated
PG6073	S. subsp stenotomum	CIP 702815	2	0	Negtive	Landrace/Cultivated
PG6074	S. subsp stenotomum	CIP 703089	2	1	Full cover	Landrace/Cultivated
PG6075	S. subsp stenotomum	CIP 703197	2	0	Negtive	Landrace/Cultivated
PG6076	S. subsp stenotomum	CIP 703225	2	0	Negtive	Landrace/Cultivated
PG6077	S. subsp stenotomum	CIP 703276	2	0.00910747	Negtive	Landrace/Cultivated
PG6078	S. subsp stenotomum	CIP 703287	2	0	Negtive	Landrace/Cultivated
PG6079	S. subsp stenotomum	CIP 703312	2	0	Negtive	Landrace/Cultivated
PG6080	S. subsp stenotomum	CIP 703317	2	0	Negtive	Landrace/Cultivated
PG6082	S. subsp stenotomum	CIP 703433	2	0	Negtive	Landrace/Cultivated
PG6083	S. subsp stenotomum	CIP 703446	2	0	Negtive	Landrace/Cultivated
PG6084	S. subsp stenotomum	CIP 703637	2	0	Negtive	Landrace/Cultivated
PG6085	S. subsp stenotomum	CIP 703698	2	0	Negtive	Landrace/Cultivated
PG6086	S. subsp stenotomum	CIP 703703	2	0	Negtive	Landrace/Cultivated
PG6087	S. subsp stenotomum	CIP 703783	2	0	Negtive	Landrace/Cultivated
PG6088	S. subsp stenotomum	CIP 703801	2	0	Negtive	Landrace/Cultivated
PG6089	S. subsp stenotomum	CIP 703803	2	0.00910747	Negtive	Landrace/Cultivated
PG6090	S. subsp stenotomum	CIP 703808	2	0	Negtive	Landrace/Cultivated
PG6091	S. subsp stenotomum	CIP 703809	2	0	Negtive	Landrace/Cultivated
PG6092	S. subsp stenotomum	CIP 703811	2	0	Negtive	Landrace/Cultivated
PG6093	S. subsp stenotomum	CIP 703823	2	0	Negtive	Landrace/Cultivated
PG6094	S. subsp stenotomum	CIP 703863	2	0	Negtive	Landrace/Cultivated
PG6095	S. subsp stenotomum	CIP 703933	2	0	Negtive	Landrace/Cultivated
PG6096	S. subsp stenotomum	CIP 703959	2	0.358834	Partial cover	Landrace/Cultivated
PG6097	S. subsp stenotomum	CIP 703978	2	0.00910747	Negtive	Landrace/Cultivated
PG6098	S. subsp stenotomum	CIP 703996	2	0	Negtive	Landrace/Cultivated
PG6099	S. subsp stenotomum	CIP 703998	2	0	Negtive	Landrace/Cultivated
PG6100	S. subsp stenotomum	CIP 704015	2	0	Negtive	Landrace/Cultivated
PG6101	S. subsp stenotomum	CIP 704022	2	0	Negtive	Landrace/Cultivated
PG6102	S. subsp stenotomum	CIP 704043	2	0	Negtive	Landrace/Cultivated
PG6103	S. subsp stenotomum	CIP 704123	2	0	Negtive	Landrace/Cultivated
PG6104	S. subsp stenotomum	CIP 704571	2	0.355191	Partial cover	Landrace/Cultivated
PG6105	S. subsp stenotomum	CIP 705476	2	0	Negtive	Landrace/Cultivated
PG6106	S. subsp stenotomum	CIP 705477	2	0	Negtive	Landrace/Cultivated
PG6107	S. subsp stenotomum	CIP 705479	2	0	Negtive	Landrace/Cultivated
PG6108	S. subsp stenotomum	CIP 705483	2	0	Negtive	Landrace/Cultivated
PG6109	S. subsp stenotomum	CIP 705489	2	0	Negtive	Landrace/Cultivated
PG6111	S. subsp stenotomum	CIP 705534	2	0.00910747	Negtive	Landrace/Cultivated
PG6112	S. subsp stenotomum	CIP 705538	2	0	Negtive	Landrace/Cultivated
PG6113	S. subsp stenotomum	CIP 705553	2	0	Negtive	Landrace/Cultivated
PG6114	S. subsp stenotomum	CIP 705554	2	0	Negtive	Landrace/Cultivated
PG6115	S. subsp stenotomum	CIP 705569	2	0	Negtive	Landrace/Cultivated
PG6116	S. subsp stenotomum	CIP 705574	2	0	Negtive	Landrace/Cultivated
PG6117	S. subsp stenotomum	CIP 705586	2	0	Negtive	Landrace/Cultivated
PG6118	S. subsp stenotomum	CIP 705630	2	0	Negtive	Landrace/Cultivated
PG6119	S. subsp stenotomum	CIP 705638	2	0.00910747	Negtive	Landrace/Cultivated
PG6120	S. subsp stenotomum	CIP 705839	2	0	Negtive	Landrace/Cultivated
PG6121	S. subsp stenotomum	CIP 705851	2	0	Negtive	Landrace/Cultivated
PG6122	S. subsp stenotomum	CIP 705933	2	0	Negtive	Landrace/Cultivated
PG6123	S. subsp stenotomum	CIP 706190	2	0	Negtive	Landrace/Cultivated
PG6124	S. subsp stenotomum	CIP 706883	2	0	Negtive	Landrace/Cultivated
PG6125	S. subsp stenotomum	CIP 706910	2	0	Negtive	Landrace/Cultivated
PG6126	S. subsp stenotomum	CIP 707200	2	0	Negtive	Landrace/Cultivated
PG6127	S. subsp stenotomum	CIP 707336	2	0	Negtive	Landrace/Cultivated
PG6128	S. subsp stenotomum	PI 195186	2	0	Negtive	Landrace/Cultivated
PG6129	S. subsp stenotomum	PI 195188	2	0	Negtive	Landrace/Cultivated
PG6130	S. subsp stenotomum	PI 195214	2	0	Negtive	Landrace/Cultivated
PG6131	S. subsp stenotomum	PI 230512	2	0	Negtive	Landrace/Cultivated
PG6132	S. subsp stenotomum	PI 458393	2	0	Negtive	Landrace/Cultivated
PG6133	S. subsp stenotomum	CIP 703244	2	0	Negtive	Landrace/Cultivated
PG6134	S. subsp stenotomum	CIP 703279	2	0	Negtive	Landrace/Cultivated
PG6135	S. subsp stenotomum	CIP 701611	2	0	Negtive	Landrace/Cultivated
PG6136	S. subsp stenotomum	CIP 701862	2	0	Negtive	Landrace/Cultivated
PG6137	S. subsp stenotomum	CIP 701882	2	0	Negtive	Landrace/Cultivated
PG6138	S. subsp stenotomum	CIP 702249	2	0	Negtive	Landrace/Cultivated
PG6139	S. subsp stenotomum	CIP 702467	2	0	Negtive	Landrace/Cultivated
PG6140	S. subsp stenotomum	CIP 702961	2	0	Negtive	Landrace/Cultivated
PG6141	S. subsp stenotomum	CIP 703034	2	0	Negtive	Landrace/Cultivated
PG6142	S. subsp stenotomum	CIP 703168	2	0	Negtive	Landrace/Cultivated
PG6143	S. subsp stenotomum	CIP 703275	2	0	Negtive	Landrace/Cultivated
PG6144	S. subsp stenotomum	CIP 703280	2	0	Negtive	Landrace/Cultivated
PG6146	S. subsp stenotomum	CIP 703315	2	0	Negtive	Landrace/Cultivated
PG6147	S. subsp stenotomum	CIP 703352	2	0	Negtive	Landrace/Cultivated
PG6148	S. subsp stenotomum	CIP 703825	2	0	Negtive	Landrace/Cultivated
PG6149	S. subsp stenotomum	CIP 703826	2	0	Negtive	Landrace/Cultivated
PG6150	S. subsp stenotomum	CIP 703831	2	0	Negtive	Landrace/Cultivated
PG6151	S. subsp stenotomum	CIP 703836	2	0	Negtive	Landrace/Cultivated
PG6152	S. subsp stenotomum	CIP 703870	2	0	Negtive	Landrace/Cultivated
PG6153	S. subsp stenotomum	CIP 704254	2	0	Negtive	Landrace/Cultivated
PG6154	S. subsp stenotomum	CIP 704270	2	0	Negtive	Landrace/Cultivated
PG6155	S. subsp stenotomum	CIP 704393	2	0	Negtive	Landrace/Cultivated
PG6156	S. subsp stenotomum	CIP 704481	2	0	Negtive	Landrace/Cultivated
PG6157	S. subsp stenotomum	CIP 704490	2	0.347905	Partial cover	Landrace/Cultivated
PG6158	S. subsp stenotomum	CIP 705458	2	0.355191	Partial cover	Landrace/Cultivated
PG6159	S. subsp stenotomum	CIP 705468	2	0	Negtive	Landrace/Cultivated
PG6160	S. subsp stenotomum	CIP 705478	2	0	Negtive	Landrace/Cultivated
PG6161	S. subsp stenotomum	CIP 705500	2	0	Negtive	Landrace/Cultivated
PG6162	S. subsp stenotomum	CIP 705575	2	0	Negtive	Landrace/Cultivated
PG6163	S. subsp stenotomum	CIP 705934	2	0	Negtive	Landrace/Cultivated
PG6164	S. subsp goniocalyx	CIP 705965	2	0.355191	Partial cover	Landrace/Cultivated
PG6165	S. subsp stenotomum	CIP 706116	2	0	Negtive	Landrace/Cultivated
PG6166	S. tuberosum group andigenum	PI 566786	2	0	Negtive	Landrace/Cultivated
PG6167	S. tuberosum group phureja	PI 225667	2	0	Negtive	Landrace/Cultivated
PG6168	S. tuberosum group phureja	PI 225668	2	0	Negtive	Landrace/Cultivated
PG6169	S. tuberosum group andigenum	PI 225677	2	0	Negtive	Landrace/Cultivated
PG6170	S. tuberosum group andigenum	PI 225682	2	0	Negtive	Landrace/Cultivated
PG6171	S. tuberosum group andigenum	PI 225688	2	0	Negtive	Landrace/Cultivated
PG6172	S. tuberosum group andigenum	PI 225693	2	0	Negtive	Landrace/Cultivated
PG6173	S. tuberosum group phureja	PI 225694	2	0	Negtive	Landrace/Cultivated
PG6174	S. tuberosum group andigenum	PI 225703	2	0	Negtive	Landrace/Cultivated
PG6175	S. tuberosum group andigenum	PI 225707	2	0	Negtive	Landrace/Cultivated
PG6176	S. tuberosum group phureja	PI 225709	2	0	Negtive	Landrace/Cultivated
PG6177	S. tuberosum group andigenum	PI 243460	2	0.331512	Partial cover	Landrace/Cultivated
PG6178	S. tuberosum group phureja	PI 243461	2	0	Negtive	Landrace/Cultivated
PG6179	S. tuberosum group andigenum	PI 243462	2	0	Negtive	Landrace/Cultivated
PG6180	S. tuberosum group andigenum	PI 243463	2	0	Negtive	Landrace/Cultivated
PG6181	S. tuberosum group phureja	PI 243464	2	0	Negtive	Landrace/Cultivated
PG6182	S. tuberosum group andigenum	PI 243465	2	0.357013	Partial cover	Landrace/Cultivated
PG6183	S. tuberosum group andigenum	PI 243468	2	0	Negtive	Landrace/Cultivated
PG6184	S. tuberosum group phureja	PI 243469	2	0	Negtive	Landrace/Cultivated
PG6185	S. tuberosum group phureja	PI 258855	2	0	Negtive	Landrace/Cultivated
PG6186	S. tuberosum group phureja	PI 283116	2	0	Negtive	Landrace/Cultivated
PG6187	S. tuberosum group phureja	PI 283118	2	0.00910747	Negtive	Landrace/Cultivated
PG6188	S. tuberosum group phureja	PI 283123	2	0	Negtive	Landrace/Cultivated
PG6189	S. tuberosum group andigenum	PI 283127	2	0	Negtive	Landrace/Cultivated
PG6190	S. tuberosum group andigenum	PI 320348	2	0	Negtive	Landrace/Cultivated
PG6191	S. tuberosum group phureja	PI 320349	2	0	Negtive	Landrace/Cultivated
PG6192	S. tuberosum group andigenum	PI 320350	2	0	Negtive	Landrace/Cultivated
PG6193	S. tuberosum group phureja	PI 320356	2	0	Negtive	Landrace/Cultivated
PG6194	S. tuberosum group andigenum	PI 320359	2	0	Negtive	Landrace/Cultivated
PG6195	S. tuberosum group phureja	PI 320364	2	0	Negtive	Landrace/Cultivated
PG6196	S. tuberosum group phureja	PI 320365	2	0	Negtive	Landrace/Cultivated
PG6197	S. tuberosum group andigenum	PI 320366	2	0	Negtive	Landrace/Cultivated
PG6198	S. tuberosum group andigenum	PI 320368	2	0.00910747	Negtive	Landrace/Cultivated
PG6199	S. tuberosum group phureja	PI 320369	2	0	Negtive	Landrace/Cultivated
PG6200	S. tuberosum group andigenum	PI 320373	2	0.00728597	Negtive	Landrace/Cultivated
PG6201	S. tuberosum group andigenum	PI 320379	2	0	Negtive	Landrace/Cultivated
PG6202	S. tuberosum group andigenum	PI 320384	2	0	Negtive	Landrace/Cultivated
PG6203	S. tuberosum group andigenum	PI 320388	2	0	Negtive	Landrace/Cultivated
PG6204	S. tuberosum group andigenum	PI 595514	2	0	Negtive	Landrace/Cultivated
PG6205	S. tuberosum group phureja	CIP 703508	2	0	Negtive	Landrace/Cultivated
PG6206	S. tuberosum group phureja	CIP 703510	2	0	Negtive	Landrace/Cultivated
PG6207	S. tuberosum group phureja	CIP 703539	2	0	Negtive	Landrace/Cultivated
PG6208	S. tuberosum group phureja	CIP 703545	2	0	Negtive	Landrace/Cultivated
PG6209	S. tuberosum group phureja	CIP 703546	2	0	Negtive	Landrace/Cultivated
PG6210	S. tuberosum group phureja	CIP 703548	2	0	Negtive	Landrace/Cultivated
PG6211	S. tuberosum group phureja	CIP 703559	2	0	Negtive	Landrace/Cultivated
PG6212	S. tuberosum group phureja	CIP 703565	2	0	Negtive	Landrace/Cultivated
PG6213	S. tuberosum group phureja	CIP 703567	2	0	Negtive	Landrace/Cultivated
PG6215	S. tuberosum group phureja	CIP 704227	2	0	Negtive	Landrace/Cultivated
PG6216	S. tuberosum group phureja	CIP 704228	2	0	Negtive	Landrace/Cultivated
PG6217	S. tuberosum group phureja	CIP 703897	2	0	Negtive	Landrace/Cultivated
PG6218	S. tuberosum group phureja	CIP 701025	2	0	Negtive	Landrace/Cultivated
PG6219	S. tuberosum group phureja	CIP 701570	2	0	Negtive	Landrace/Cultivated
PG6220	S. tuberosum group phureja	CIP 703308	2	0.00910747	Negtive	Landrace/Cultivated
PG6221	S. tuberosum group phureja	CIP 703654	2	0.00546448	Negtive	Landrace/Cultivated
PG6222	S. tuberosum group phureja	CIP 703767	2	0	Negtive	Landrace/Cultivated
PG6223	S. tuberosum group phureja	CIP 703800	2	0	Negtive	Landrace/Cultivated
PG6224	S. tuberosum group phureja	CIP 703812	2	0.00182149	Negtive	Landrace/Cultivated
PG6225	S. tuberosum group phureja	CIP 704120	2	0	Negtive	Landrace/Cultivated

## Sheet: Table S2
Table S2 Primers used in this study.
pGreenII 0800-LUC-Primer
SIpro2 Kb-F	5'- ctatagggcgaattgggtaccAATCTTGCGTTAATTTCACATTTGA -3'
SIpro2 Kb-R	5'- cgctctagaactagtggatccTATTGGAAAATTGAATTTGAAGATTTG -3'
SCpro2 Kb-F	5'- ctatagggcgaattgggtaccCATTTTTAAAAAACAGCGTATTCCC -3'
SCpro2 Kb-R	5'- cgctctagaactagtggatccTATTGGAAAATTGAATTTGAAGTTTTG -3'
SCpro635 bp-F	5'- ctatagggcgaattgggtaccCGCAGTGCCGGCTCAATG -3'
SCpro635 bp-R	5'- cgctctagaactagtggatccTATTGGAAAATTGAATTTGAAGTTTTG -3'
MITE549 bp-F	5'- ctatagggcgaattgggtaccCGCAGTGCCGGCTCAATG -3'
MITE549 bp-R	5'- cgctctagaactagtggatccTTCATATGTCTCGACGGTTAAGCA -3'
SCpro443 bp-F	5'- ctatagggcgaattgggtaccTCAAGAAAAACGTTGTTTTGTCTTC -3'
SCpro443 bp-R	5'- cgctctagaactagtggatccTATTGGAAAATTGAATTTGAAGTTTTG -3'
SCpro315 bp-F	5'- ctatagggcgaattgggtaccTGTGTTGGATAAAGCGAATTACAAG -3'
SCpro315 bp-R	5'- cgctctagaactagtggatccTATTGGAAAATTGAATTTGAAGTTTTG -3'
SCpro182 bp-F	5'- ctatagggcgaattgggtaccTGCCTCAGCTAAAAGATTTTAGGC -3'
SCpro182 bp-R	5'- cgctctagaactagtggatccTATTGGAAAATTGAATTTGAAGTTTTG -3'
SCpro108 bp-F	5'- ctatagggcgaattgggtaccCTTAACCGTCGAGACATATGAAGTG -3'
SCpro108 bp-R	5'- cgctctagaactagtggatccTATTGGAAAATTGAATTTGAAGTTTTG -3'
Potato Sulfite Sequencing (BSP)-PCR-Primers
Sequence 1- First round	5'- GTAATAGTATAGGTATGTATGAGTT -3'
	5'- ACATTATTCTATAAATAATAAATTA -3'
Sequence 1- Second round	5'- TTTAAATTATATGATTTTTTTAT -3'
	5'- AAATCAATCTAAACAAACTTA -3'
Sequence 2- First round	5'- TTATATTTTTTTTATTTATTT -3'
	5'- AATATCTTCATAATCATCTAA -3'
Sequence 2- Second round	5'- GTTGTAATTTTTTATATTTT -3'
	5'- AATTCAACAACAAAATTA -3'
Tobacco Sulfite Sequencing (BSP)-PCR-Primers
1-WF	5'- TGTGTAATAGTATAGGTATGTATGAGTT -3'
1-NF	5'- GGTATGTATTAGTTTTAAATTATATGATT -3'
2-WF	5'- TTATATTTTATGTAAGTTAGAGTTTTATT -3'
2-NF	5'- AGTAAAATTAATGTGTTGGATAAAG -3'
1-NR	5'- AACATAAATCAATCTAAACAAACTTA -3'
1-WR	5'- TAAATTAACAAAACTACTTATAAACTTC -3'
2-NR	5'- TTAACGTCTTCCATAAAAATTC -3'
2-WR	5'- TAACCTTATACAATTACTCTCCAA -3'
RT-qPCR-Primer
actin-F	5'- GGGATGGAGAAGTTTGGTGGTGG-3'
actin-R	5'- CTTCGACCAAGGGATGGTGTAGC -3'
Sli-q-F	5'- TAAGTTGGCTAGACATACGAGGC-3'
Sli-q-R	5'- CCTTTTTCCGACTAGACTCACGA-3'
tubulin-F	5'- GGGAATAACTGGGCGAAAGGT-3'
tubulin-R	5'- CCTCCACCAAGTGAGTGACAA-3'
Fba1-F	5'- TAAGGCTGAGAGAAATAGGCGTC-3'
Fba1-R	5'-TACCCATCTCCTCTGCAGTATCA-3'
The primers were quantitatively expressed by fluorescence probe method
Sli-1-probe	5`6-FAM ATATCAACTCGAGATATGTCTCCCCGCGGA 3`TAMRA-N
Sli-2-probe	5`6-FAM ACATCTCCAGGGTGTAAGTTGGCTAGACAT 3`TAMRA-N
Sli-1-F	5'- CTGAATCCGACGTTATTTGGGTA-3'
Sli-1-R	5'- TCCATCCATTAGAACAGGGAAGT-3'
Sli-2-F	5'- ACTTGCTATTTCATGGGGAGTTG-3'
Sli-2-R	5'- GATCCTTTGCCAATTTGAACACC-3'
Actin-F	GGGTATCCATGAGACTACCTACAAC
Actin-R	CAACCTTAATTTTCATGCTGCTTGG
Actin-probe	5`6-FAM CCATGTTCCCTGGTATTGCTGATCGGATGA 3`TAMRA-N
Three types of allelic quantitative expression primers
single-1-1F	RHC10H1G2377.2	5'- AAAGTTCTACGAGATGGTGGGAC-3'
single-1-1R		5'- TGATTCCATCCTGTCCACCATTT-3'
single-1-2F	RHC10H2G2062.2	5'- TTTGTGTCGATTCACTTTTCCCG-3'
single-1-2R		5'- GGTATCTCCCTGTGCACGATAAT-3'
single-2-1F	RHC01H1G3465.2	5'- TGAGGAAGAAGAGATTGTGAGGATCC-3'
single-2-1R		5'- AGGCATTGAACAACTTGTTTCATGGT-3'
single-2-2F	RHC01H2G3293.2	5'- GATACTCTCAATCCGAAGCAAGCTCC-3'
single-2-2R		5'- TGACTCGAGTCACTGAGTCTTTAGC-3'
single-3-1F	RHC05H1G0272.2	5'- TGTTGATGGTCAAGTCCCTGATT-3'
single-3-1R		5'- AAAAGTGTCCCTCGGATTCCTAC-3'
single-3-2F	RHC05H2G0239.2	5'- TGTCTCTGAAGGTTTGCTGAAGA-3'
single-3-2R		5'- GTAGAAAATCTGTGACCACGTGC-3'
double-1-1F	RHC01H1G4623.2	5'- AATCATGGCAAAAGTTGAGGCAAC-3'
double-1-1-2R		5'- GCCTTTGCTCTAACAAGCAAGGCAT-3'
double-1-2F	RHC01H2G4396.2	5'- GTTTTTGTCTGGTGGACAATCTGAAG-3'
double-2-1F	RHC05H1G0225.2	5'- GCTACTTGTGATTTCACTGGAACTG-3'
double-2-1R		5'- GTGCTAGTGCCTGTCCCTGTC-3'
double-2-2F	RHC05H2G0184.2	5'- TATGCATGTGGAAATGGAGCTGAT-3'
double-2-2R		5'- AGCAGATCCAGAGAAGTCACAAGT-3'
double-3-1F	RHC06H1G0175.2	5'- CTAAGGCCTGGTCTTCCTGGTCT-3'
double-3-1-2R		5'- TGACTTGACCAGGCATAGGAGCA-3'
double-3-2F	RHC06H2G0229.2	5'- GCTAAGGCCTGGTCTTCCAATTCC-3'
No-1-1-F	RHC10H1G0462.2	5'- TCCTAATGGTCAAGCTGAAGCAT-3'
No-1-1-R		5'- ATACCTTGGAGTGTGAACCTTCC-3'
No-1-2-F	RHC10H2G0266.2	5'- GCAGTATCTGATGCCATAAGGGA-3'
No-1-2-R		5'- AGATCTGATGTCATGTTGTGGCT-3'
No-2-1-F	RHC10H1G0904.2	5'- GTACCACTACAATGGGAAGGGACTG-3'
No-2-1-R		5'- CCTTGATGTCGGGCTGTCACTCA-3'
No-2-2-F	RHC10H2G0739.2	5'- GGCAAAAGACAACGAACAAATGCTC-3'
No-2-2-R		5'- CGACAATGAAGGAATGACCGAGATAG-3'
No-3-1-F	RHC10H1G1519.2	5'- TCATACAGCATCTCCTTATCCCCCT-3'
No-3-1-R		5'- GTTTCAGCATAGCAATCACAAACAGG-3'
No-3-2-F	RHC10H2G1369.2	5'- TCCAGCAGCATATCATCCAGCATCT-3'
No-3-2-R		5'- TCAATGCGATCGTGGAGGGTATTG-3'

## Sheet: Table S3
Table S3 Tobacco dual luciferase assay results.
M+			M-			T1			Mi-549			Mock:pGreenII 0800-LUC			35S
150405	67102800	0.00224141	171693	127882000	0.00134259	319625	125575000	0.00254529	77877.8	96741200	0.000805012	110000	73547800	0.00149563	2181270	14618100	0.149217
354685	122003000	0.00290718	208558	127288000	0.00163847	265337	82050800	0.00323381	86199.9	95683000	0.00090089	89925.8	61181400	0.00146982	3272590	18729300	0.174731
356020	175305000	0.00203086	197248	154507000	0.00127663	260035	160779000	0.00161734	40577.1	134884000	0.00030083	71585.2	94597700	0.000756733	2502150	17779800	0.14073
280673	111658000	0.00251368	135880	100546000	0.00135142	217668	92682100	0.00234854	133768	82304900	0.00162527	90310.5	77631000	0.00116333	15931500	58383100	0.272879
802763	272779000	0.00294291	236025	214580000	0.00109994	388588	211048000	0.00184123	55480.7	178956000	0.000310024	149292	64336300	0.00232049	5899510	30494800	0.19346
471654	205647000	0.00229351	276981	172524000	0.00160546	388281	161436000	0.00240517	125424	146618000	0.000855447	230437	149023000	0.00154632	8562720	36474300	0.23476
734763	192142000	0.00382406	350466	188736000	0.00185691	538370	147687000	0.00364534	164885	153341000	0.00107528	314827	150724000	0.00208876	10071600	39121900	0.257441
608144	260822000	0.00233164	174247	212515000	0.000819928	332292	177173000	0.00187552	63357.8	178467000	0.000355011	138257	147529000	0.000937151	3780910	23464700	0.161132
198978	105395000	0.00188793	91409.3	107679000	0.000848906	172639	96936000	0.00178096	83849.9	114604000	0.000731649	75522.1	66553300	0.00113476	12620400	40573000	0.311054
355966	147412000	0.00241477	262841	187060000	0.00140512	286747	124499000	0.00230321	130827	117411000	0.00111427	136563	88695400	0.00153969	2219360	12400100	0.178979
410363	167212000	0.00245415	270292	200196000	0.00135014	379596	143263000	0.00264964	123289	153766000	0.000801796	230895	127978000	0.00180418	16595600	50033800	0.331688
267137	61347100	0.00435452	185161	56096700	0.00330075	265259	62550300	0.00424073	88307.9	23897200	0.00369532	151695	54001700	0.00280908	8773510	25922700	0.338449
528540	113263000	0.00466648	282549	112237000	0.00251743	323168	83075600	0.00389005	158027	105560000	0.00149703	164514	65624100	0.00250691	6770000	24552400	0.275737
355966	147412000	0.00241477	262841	187060000	0.00140512	286747	124499000	0.00230321	130827	117411000	0.00111427	136563	88695400	0.00153969	2219360	12400100	0.178979
410363	167212000	0.00245415	270292	200196000	0.00135014	379596	143263000	0.00264964	123289	153766000	0.000801796	230895	127978000	0.00180418	16595600	50033800	0.331688
354108	189237000	0.00187124	238742	245981000	0.000970571	280642	175384000	0.00160016	68051.6	133742000	0.000508827	122350	102805000	0.00119012	1404780	9746410	0.144133
Normalized expression(LUC/REN)
35S	Mock	M+	M-	T1	Mi-549
99.769	1	1.49865	0.897677	1.70182	0.538244
118.879	1	1.97791	1.11474	2.20014	0.612925
185.97	1	2.68372	1.68703	2.13727	0.397537
234.567	1	2.16077	1.16168	2.01881	1.39709
83.37	1	1.26822	0.474011	0.793465	0.133603
151.819	1	1.48321	1.03825	1.55542	0.553216
123.251	1	1.83078	0.889	1.74521	0.514794
171.938	1	2.48801	0.874915	2.0013	0.37882
274.114	1	1.66372	0.748092	1.56946	0.64476
116.244	1	1.56835	0.9126	1.49589	0.723697
183.844	1	1.36026	0.748339	1.46862	0.444411
116.244	1	1.56835	0.9126	1.49589	0.723697
183.844	1	1.36026	0.748339	1.46862	0.444411
121.108	1	1.57232	0.815526	1.34454	0.427544
Tobacco truncation test
Mock			M-			T1			T2			T3			T4			T5			T6
72626.8	94334900	0.000769883	117844	108941000	0.00108172	263460	122751000	0.0021463	225063	110050000	0.0020451	238918	128723000	0.00185606	187739	117831000	0.00159329	150303	114628000	0.00131122	100982	113552000	0.000889302
52018.1	48331200	0.00107628	45331.5	35910700	0.00126234	99527.7	46420200	0.00214406	96339.6	43416600	0.00221896	144233	68370800	0.00210957	92768	54465700	0.00170324	62164.4	38937200	0.00159653	60853.6	41623900	0.00146199
39873.9	40603100	0.000982041	50801.9	45947800	0.00110564	127313	64996600	0.00195876	116865	57422500	0.00203518	124325	61012700	0.00203769	90056	50374300	0.00178774	64166.9	44602400	0.00143864	61570.3	58275400	0.00105654
62553	48258700	0.0012962	76303.2	51464200	0.00148265	154230	64393900	0.0023951	112005	42791300	0.00261747	140043	64535700	0.00217001	82604.3	45540100	0.00181388	77334.6	49546100	0.00156086	72753	53582500	0.00135778
64293.8	49587600	0.00129657	104562	75096500	0.00139237	212720	92007300	0.00231199	211464	93360300	0.00226503	223946	109644000	0.00204248	134821	75329500	0.00178975	126887	76557100	0.00165742	112512	84605700	0.00132984
123800	85464500	0.00144855	143239	91486000	0.00156569	281609	97307200	0.00289402	199139	66896000	0.00297684	203609	76379500	0.00266575	185109	75685000	0.00244578	171154	80544900	0.00212495	180997	91777500	0.00197213
108766	102025000	0.00106607	121052	89394700	0.00135413	272286	132968000	0.00204776	199188	95414200	0.00208761	197812	105463000	0.00187565	128840	78155100	0.00164852	114189	73588800	0.00155172	111136	86114200	0.00129057
112541	82118700	0.00137047	146334	89413200	0.0016366	271325	130639000	0.00207691	218013	90272500	0.00241505	228076	118674000	0.00192187	151012	83045200	0.00181843	163676	92923200	0.00176141	127104	84596000	0.00150248
138606	98448100	0.00140791	133939	80277800	0.00166844	273743	112868000	0.00242534	261306	115225000	0.00226779	187212	84731300	0.00220948	123870	71989300	0.00172067	111680	69301800	0.0016115	148926	99078100	0.00150312
Normalized expression(LUC/REN)
Mock	M-	T1	T2	T3	T4	T5	T6
1	1.40505	2.78782	2.65638	2.41084	2.06952	1.70315	1.15511
1	1.17287	1.9921	2.06168	1.96005	1.58252	1.48337	1.35837
1	1.12586	1.99459	2.0724	2.07495	1.82043	1.46495	1.07586
1	1.14384	1.84779	2.01934	1.67413	1.39938	1.20418	1.0475
1	1.07389	1.78316	1.74694	1.5753	1.38037	1.27831	1.02566
1	1.08087	1.99787	2.05504	1.84029	1.68843	1.46695	1.36145
1	1.2702	1.92084	1.95823	1.75941	1.54635	1.45555	1.21058
1	1.19419	1.51547	1.76221	1.40235	1.32687	1.28526	1.09633
1	1.18505	1.72265	1.61075	1.56933	1.22215	1.14461	1.06762

## Sheet: Table S4
Table S4 Fluorescence quantitative expression data.
The expression of Sli alleles was detected by probe method				Δct	ΔΔct	2^-ΔΔct	Effect of the presence or absence of M+ promoter on the expression of Sli gene				Δct	ΔΔct	2^-ΔΔct	Detection of Sli gene expression in different tissues of RH by RT-PCR				Δct	ΔΔct	2^-ΔΔct	Expression of Sli gene in anthers of diploid potato germplasm				Δct	ΔΔct	2^-ΔΔct	Flower bud				Δct	ΔΔct	2^-ΔΔct					Δct	ΔΔct	2^-ΔΔct					Δct	ΔΔct	2^-ΔΔct
RH-pollen1	Actin	20.4357					M-1-Anther1	Actin	20.8924					RH-root1	Tubulin	20.928					PG1011-anther1	Actin	21.9753					PG3027-1	Actin	21.1531					PG6086-Anther-1	Actin	21.8505					RH-pollen-1	Sttubulin	18.2508					RH-leaf-1
RH-pollen1	Actin	20.3975	20.5699				M-1-Anther1	Actin	20.5048	20.4668	10.2834	-1.81436	3.51704	RH-root1	Tubulin	21.0094	21.0584	10.7118			PG1011-anther1	Actin	20.756	21.2122	13.3277	-1.1503	2.2196	PG3027-1	Actin	21.3364	21.2625	5.66511	-8.03225	261.787	PG6086-Anther-1	Actin	21.652	21.6646	12.0559			RH-pollen-1	Sttubulin	18.2588	18.2209				RH-leaf-1
RH-pollen1	Actin	20.8765					M-1-Anther1	Actin	20.0031					RH-root1	Tubulin	21.2379					PG1011-anther1	Actin	20.9054					PG3027-1	Actin	21.2981					PG6086-Anther-1	Actin	21.4915					RH-pollen-1	Sttubulin	18.1532					RH-leaf-1
RH-pollen2	Actin	20.2687					M-1-Anther1	Sliq	30.3507					RH-root1	Sliq	31.8419					PG1011-anther1	Sliq	34.8855					PG3027-1	Fba1	27.0163					PG6086-Anther-1	Sliq	33.9089					RH-pollen-1	StDCL2	30.3852					RH-leaf-1
RH-pollen2	Actin	20.3025	20.2566				M-1-Anther1	Sliq	30.9185	30.7501				RH-root1	Sliq	30.7126	31.7702		11.6914		PG1011-anther1	Sliq	33.997	34.54				PG3027-1	Fba1	27.1741	26.9276				PG6086-Anther-1	Sliq	33.7327	33.7205				RH-pollen-1	StDCL2	30.752	30.4323	12.2114	-8.15463	284.964	RH-leaf-1
RH-pollen2	Actin	20.1985					M-1-Anther1	Sliq	30.9812					RH-root1	Sliq	32.7562					PG1011-anther1	Sliq	34.7373					PG3027-1	Fba1	26.5925					PG6086-Anther-1	Sliq	33.52					RH-pollen-1	StDCL2	30.1598					RH-leaf-1
RH-pollen3	Actin	20.4264					M-1-Anther2	Actin	21.5876					RH-root2	Tubulin	20.5975					PG1011-anther2	Actin	21.8602					PG3027-2	Actin	19.9426					PG6086-Anther-2	Actin	17.8899					RH-pollen-1	StDCL3a	31.0745					RH-leaf-1
RH-pollen3	Actin	20.4878	20.556				M-1-Anther2	Actin	21.9472	21.5226	11.6098	-0.487981	1.40248	RH-root2	Tubulin	20.8932	20.7138	12.1024			PG1011-anther2	Actin	21.6528	21.7164	13.9174	-0.560591	1.47487	PG3027-2	Actin	20.2561	20.1169	5.6822	-8.01515	258.703	PG6086-Anther-2	Actin	17.8832	17.8952	11.343	12.0978		RH-pollen-1	StDCL3a	31.0488	31.0799	12.859	-7.46474	176.649	RH-leaf-1
RH-pollen3	Actin	20.7536					M-1-Anther2	Actin	21.0331					RH-root2	Tubulin	20.6508					PG1011-anther2	Actin	21.6362					PG3027-2	Actin	20.1522					PG6086-Anther-2	Actin	17.9126					RH-pollen-1	StDCL3a	31.1163					RH-leaf-1
RH-pollen1	Sli-1	22.6396					M-1-Anther2	Sliq	33.4624					RH-root2	Sliq	33.099					PG1011-anther2	Sliq	35.6214					PG3027-2	Fba1	25.7795					PG6086-Anther-2	Sliq	29.2953					RH-pollen-1	StDCL3b	31.2038					RH-leaf-1
RH-pollen1	Sli-1	22.7041	22.6577	2.08786	-5.3826	41.7181	M-1-Anther2	Sliq	33.0438	33.1324				RH-root2	Sliq	32.7611	32.8162				PG1011-anther2	Sliq	34.3246	35.6338				PG3027-2	Fba1	26.4077	25.7991				PG6086-Anther-2	Sliq	29.2851	29.2382				RH-pollen-1	StDCL3b	31.3019	31.2828	13.0618	-9.02155	519.704	RH-leaf-1
RH-pollen1	Sli-1	22.6296					M-1-Anther2	Sliq	32.891					RH-root2	Sliq	32.5885					PG1011-anther2	Sliq	36.9555					PG3027-2	Fba1	25.2102					PG6086-Anther-2	Sliq	29.1343					RH-pollen-1	StDCL3b	31.3426					RH-leaf-1
RH-pollen2	Sli-1	22.361					M-1-Anther3	Actin	19.9317					RH-root3	Tubulin	20.6324					PG1011-anther3	Actin	20.5318					PG3027-3	Actin	21.3115					PG6086-Anther-3	Actin	17.1968					RH-pollen-1	StDCL4	31.4024					RH-leaf-1
RH-pollen2	Sli-1	22.2283	22.4718	2.2152	-6.12758	69.9174	M-1-Anther3	Actin	19.7337	19.8123	12.3454	0.247695	0.842241	RH-root3	Tubulin	20.8487	20.7242	12.26			PG1011-anther3	Actin	21.0303	20.8353	15.7534	1.27536	0.413122	PG3027-3	Actin	21.5042	21.5277	5.1559	-8.54145	372.592	PG6086-Anther-3	Actin	17.1907	17.2152	12.8944			RH-pollen-1	StDCL4	31.7527	31.639	13.4181	-8.47491	355.798	RH-leaf-1
RH-pollen2	Sli-1	22.8261					M-1-Anther3	Actin	19.7715					RH-root3	Tubulin	20.6915					PG1011-anther3	Actin	20.9439					PG3027-3	Actin	21.7674					PG6086-Anther-3	Actin	17.2581					RH-pollen-1	StDCL4	31.762					RH-leaf-1
RH-pollen3	Sli-1	22.0682					M-1-Anther3	Sliq	32.9052					RH-root3	Sliq	33.015					PG1011-anther3	Sliq	35.9434					PG3027-3	Fba1	27.074					PG6086-Anther-3	Sliq	30.0572					RH-pollen-1	StAGO2/3	28.5622					RH-leaf-1
RH-pollen3	Sli-1	22.13	22.1072	1.55125	-6.06071	66.7506	M-1-Anther3	Sliq	31.6313	32.1577				RH-root3	Sliq	32.9704	32.9842				PG1011-anther3	Sliq	36.2974	36.5887				PG3027-3	Fba1	26.3875	26.6836				PG6086-Anther-3	Sliq	30.0744	30.1096				RH-pollen-1	StAGO2/3	28.7938	28.9221	10.7012	-10.9968	2043.53	RH-leaf-1
RH-pollen3	Sli-1	22.1234					M-1-Anther3	Sliq	31.9368					RH-root3	Sliq	32.9672					PG1011-anther3	Sliq	37.5252					PG3027-3	Fba1	26.5893					PG6086-Anther-3	Sliq	30.1972					RH-pollen-1	StAGO2/3	29.4104					RH-leaf-1
RH-pollen1	Sli-1	28.0636					M-2-Anther1	Actin	20.0372					RH-stem1	Tubulin	21.8877					PG4028-anther1	Actin	23.8347					PG6074-1	Actin	21.9062					PG5077-anther1	Actin	19.5226					RH-pollen-1	StAGO4/9	31.4318					RH-leaf-1
RH-pollen1	Sli-1	28.0413	28.0403	7.47047			M-2-Anther1	Actin	19.7884	19.8925	12.6666	0.568817	0.674169	RH-stem1	Tubulin	21.4033	21.9233	9.84678	-1.8446	3.59154	PG4028-anther1	Actin	23.4639	23.6068	11.25	-3.22801	9.36973	PG6074-1	Actin	21.5527	21.6147	14.671	0.973629	0.509224	PG5077-anther1	Actin	19.9	19.786	16.108	4.01027	0.0620565	RH-pollen-1	StAGO4/9	31.3448	31.4101	13.1891	-12.2026	4713.54	RH-leaf-1
RH-pollen1	Sli-1	28.0161					M-2-Anther1	Actin	19.8519					RH-stem1	Tubulin	22.4789					PG4028-anther1	Actin	23.5218					PG6074-1	Actin	21.3853					PG5077-anther1	Actin	19.9355					RH-pollen-1	StAGO4/9	31.4536					RH-leaf-1
RH-pollen2	Sli-1	28.6218					M-2-Anther1	Sliq	32.3154					RH-stem1	Sliq	31.8679					PG4028-anther1	Sliq	35.4396					PG6074-1	Fba1	36.4666					PG5077-anther1	Sliq	36.2774					RH-pollen-1	StAGO6	28.8897					RH-leaf-1
RH-pollen2	Sli-1	28.7651	28.5994	8.34278			M-2-Anther1	Sliq	32.4468	32.5591				RH-stem1	Sliq	31.6687	31.7701				PG4028-anther1	Sliq	34.43	34.8568				PG6074-1	Fba1	36.3822	36.2857				PG5077-anther1	Sliq	36.0818	35.894				RH-pollen-1	StAGO6	29.3751	29.1204	10.8995	-6.74712	107.42	RH-leaf-1
RH-pollen2	Sli-1	28.4112					M-2-Anther1	Sliq	32.915					RH-stem1	Sliq	31.7736					PG4028-anther1	Sliq	34.7008					PG6074-1	Fba1	36.0084					PG5077-anther1	Sliq	35.3229					RH-pollen-1	StAGO6	29.0965					RH-leaf-1
RH-pollen3	Sli-1	28.0044					M-2-Anther2	Actin	19.7887					RH-stem2	Tubulin	18.776					PG4028-anther2	Actin	24.2215					PG6074-2	Actin	21.7353					PG5077-anther2	Actin	19.0373					RH-pollen-2	Sttubulin	19.0758					RH-leaf-2
RH-pollen3	Sli-1	28.2773	28.1679	7.61196			M-2-Anther2	Actin	19.6008	19.61	10.0123	-2.08549	4.24419	RH-stem2	Tubulin	18.8248	19.0861	10.6587	-1.0327	2.04586	PG4028-anther2	Actin	24.1675	24.3336	11.8585	-2.61952	6.14546	PG6074-2	Actin	21.2612	21.6371	13.7635	0.0661411	0.955189	PG5077-anther2	Actin	19.1176	19.0581	16.5865	4.4888	0.0445386	RH-pollen-2	Sttubulin	19.1683	19.1769				RH-leaf-2
RH-pollen3	Sli-1	28.222					M-2-Anther2	Actin	19.4403					RH-stem2	Tubulin	19.6574					PG4028-anther2	Actin	24.6117					PG6074-2	Actin	21.9148					PG5077-anther2	Actin	19.0194					RH-pollen-2	Sttubulin	19.2867					RH-leaf-2
							M-2-Anther2	Sliq	29.6838					RH-stem2	Sliq	29.476					PG4028-anther2	Sliq	37.0588					PG6074-2	Fba1	35.8625					PG5077-anther2	Sliq	36.6231					RH-pollen-2	StDCL2	29.6654					RH-leaf-2
							M-2-Anther2	Sliq	29.6428	29.6222				RH-stem2	Sliq	30.7102	29.7447				PG4028-anther2	Sliq	36.4244	36.1921				PG6074-2	Fba1	35.2135	35.4006				PG5077-anther2	Sliq	36.1153	35.6447				RH-pollen-2	StDCL2	29.9856	29.7214	10.5445	-7.40748	169.775	RH-leaf-2
							M-2-Anther2	Sliq	29.5401					RH-stem2	Sliq	29.0479					PG4028-anther2	Sliq	35.0929					PG6074-2	Fba1	35.1258					PG5077-anther2	Sliq	34.1956					RH-pollen-2	StDCL2	29.5134					RH-leaf-2
							M-2-Anther3	Actin	21.6159					RH-stem3	Tubulin	19.2539					PG4028-anther3	Actin	23.6133					PG6074-3	Actin	23.0272					PG5077-anther3	Actin	20.0779					RH-pollen-2	StDCL3a	32.279					RH-leaf-2
							M-2-Anther3	Actin	21.547	21.4882	10.7038	-1.39393	2.62793	RH-stem3	Tubulin	19.1594	19.1383	10.5523	-1.13906	2.20237	PG4028-anther3	Actin	23.5883	23.5289	11.3542	-3.12383	8.71697	PG6074-3	Actin	23.4941	23.2134	15.4506	1.75323	0.296636	PG5077-anther3	Actin	20.187	20.3205	14.055	1.95726	0.257518	RH-pollen-2	StDCL3a	32.3504	32.3826	13.2056	-7.78868	221.118	RH-leaf-2
							M-2-Anther3	Actin	21.3015					RH-stem3	Tubulin	19.0016					PG4028-anther3	Actin	23.385					PG6074-3	Actin	23.1189					PG5077-anther3	Actin	20.6965					RH-pollen-2	StDCL3a	32.5184					RH-leaf-2
							M-2-Anther3	Sliq	32.2771					RH-stem3	Sliq	29.6855					PG4028-anther3	Sliq	34.9961					PG6074-3	Fba1	38.5573					PG5077-anther3	Sliq	34.7475					RH-pollen-2	StDCL3b	31.0974					RH-leaf-2
							M-2-Anther3	Sliq	32.1528	32.192				RH-stem3	Sliq	29.6132	29.6906				PG4028-anther3	Sliq	34.4346	34.883				PG6074-3	Fba1	38.5826	38.664				PG5077-anther3	Sliq	34.0735	34.3755				RH-pollen-2	StDCL3b	31.6161	31.1243	11.9474	-8.96199	498.686	RH-leaf-2
							M-2-Anther3	Sliq	32.1461					RH-stem3	Sliq	29.7732					PG4028-anther3	Sliq	35.2184					PG6074-3	Fba1	38.852					PG5077-anther3	Sliq	34.3054					RH-pollen-2	StDCL3b	30.6594					RH-leaf-2
							M+2-Anther1	Actin	20.721					RH-leaf1	Tubulin	21.4893					PG1001-anther1	Actin	22.2971					PG6047-1	Actin	20.2924					PG5081-anther-1	Actin	22.1258					RH-pollen-2	StDCL4	31.3294					RH-leaf-2
							M+2-Anther1	Actin	20.6119	20.6468	1.38991	-10.7078	1672.55	RH-leaf1	Tubulin	21.3407	21.5972	10.4032	-1.28815	2.44215	PG1001-anther1	Actin	22.411	22.3472	10.6818	-3.7962	13.8922	PG6047-1	Actin	20.255	20.6545	14.9104	1.21305		PG5081-anther-1	Actin	22.3312	22.2094	11.8	-0.297701	1.22918	RH-pollen-2	StDCL4	31.5728	31.3212	12.1442	-8.30964	317.286	RH-leaf-2
							M+2-Anther1	Actin	20.6074					RH-leaf1	Tubulin	21.9617					PG1001-anther1	Actin	22.3333					PG6047-1	Actin	21.4163					PG5081-anther-1	Actin	22.1711					RH-pollen-2	StDCL4	31.0612					RH-leaf-2
							M+2-Anther1	Sliq	22.4973					RH-leaf1	Sliq	32.1809					PG1001-anther1	Sliq	33.6745					PG6047-1	Fba1	35.9598					PG5081-anther-1	Sliq	34.0431					RH-pollen-2	StAGO2/3	30.5824					RH-leaf-2
							M+2-Anther1	Sliq	21.4904	22.0367				RH-leaf1	Sliq	32.022	32.0005				PG1001-anther1	Sliq	32.1758	33.029				PG6047-1	Fba1	35.2486	35.565				PG5081-anther-1	Sliq	33.4376	34.0094				RH-pollen-2	StAGO2/3	30.0028	30.3186	11.1417	-11.2881	2500.65	RH-leaf-2
							M+2-Anther1	Sliq	22.1223					RH-leaf1	Sliq	31.7985					PG1001-anther1	Sliq	33.2365					PG6047-1	Fba1	35.4864					PG5081-anther-1	Sliq	34.5476					RH-pollen-2	StAGO2/3	30.3706					RH-leaf-2
							M+2-Anther2	Actin	22.8181					RH-leaf2	Tubulin	21.0654					PG1001-anther2	Actin	22.2158					PG6047-2	Actin	21.0158					PG5081-anther-2	Actin	21.8552					RH-pollen-2	StAGO4/9	30.3321					RH-leaf-2
							M+2-Anther2	Actin	22.633	22.6995	1.95253	-10.1452	1132.44	RH-leaf2	Tubulin	20.8234	20.7459	10.6289	-1.06248	2.08851	PG1001-anther2	Actin	21.5447	21.8872	11.3114	-3.16657	8.97909	PG6047-2	Actin	21.2932	21.2964	14.1356	13.6974		PG5081-anther-2	Actin	21.9084	21.9661	12.4144	0.316655	0.802929	RH-pollen-2	StAGO4/9	30.5426	30.4834	11.3065	-12.175	4624.18	RH-leaf-2
							M+2-Anther2	Actin	22.6475					RH-leaf2	Tubulin	20.3488					PG1001-anther2	Actin	21.901					PG6047-2	Actin	21.5801					PG5081-anther-2	Actin	22.1346					RH-pollen-2	StAGO4/9	30.5756					RH-leaf-2
							M+2-Anther2	Sliq	24.9081					RH-leaf2	Sliq	30.2837					PG1001-anther2	Sliq	32.737					PG6047-2	Fba1	35.7388					PG5081-anther-2	Sliq	34.5148					RH-pollen-2	StAGO6	29.952					RH-leaf-2
							M+2-Anther2	Sliq	24.3706	24.6521				RH-leaf2	Sliq	31.9602	31.3748				PG1001-anther2	Sliq	32.1112	33.1986				PG6047-2	Fba1	35.4463	35.432				PG5081-anther-2	Sliq	34.4529	34.3805				RH-pollen-2	StAGO6	29.748	29.7668	10.5898	-6.68279	102.736	RH-leaf-2
							M+2-Anther2	Sliq	24.6775					RH-leaf2	Sliq	31.8804					PG1001-anther2	Sliq	34.7478					PG6047-2	Fba1	35.1108					PG5081-anther-2	Sliq	34.1737					RH-pollen-2	StAGO6	29.6003					RH-leaf-2
							M+2-Anther3	Actin	21.6421					RH-leaf3	Tubulin	20.965					PG1001-anther3	Actin	22.7925					PG6047-3	Actin	25.098					PG5081-anther-3	Actin	22.449					RH-pollen-3	Sttubulin	18.5946					RH-leaf-3
							M+2-Anther3	Actin	21.2588	21.4644	1.70492	-10.3928	1344.48	RH-leaf3	Tubulin	20.1042	20.4	11.1283	-0.563088	1.47743	PG1001-anther3	Actin	22.7509	22.7042	12.2017	-2.27636	4.84454	PG6047-3	Actin	22.6406	23.4034	12.0461			PG5081-anther-3	Actin	22.341	22.4036	12.9804	0.882652	0.54237	RH-pollen-3	Sttubulin	18.1203	18.4483				RH-leaf-3
							M+2-Anther3	Actin	21.4924					RH-leaf3	Tubulin	20.1308					PG1001-anther3	Actin	22.5692					PG6047-3	Actin	22.4717					PG5081-anther-3	Actin	22.4208					RH-pollen-3	Sttubulin	18.6299					RH-leaf-3
							M+2-Anther3	Sliq	23.0598					RH-leaf3	Sliq	31.4203					PG1001-anther3	Sliq	34.8809					PG6047-3	Fba1	35.8625					PG5081-anther-3	Sliq	35.2004					RH-pollen-3	StDCL2	30.6401					RH-leaf-3
							M+2-Anther3	Sliq	23.0422	23.1693				RH-leaf3	Sliq	31.1759	31.5283				PG1001-anther3	Sliq	34.8815	34.9058				PG6047-3	Fba1	35.3042	35.4495				PG5081-anther-3	Sliq	35.1864	35.384				RH-pollen-3	StDCL2	31.0996	31.1137	12.6654	-8.2724	309.2	RH-leaf-3
							M+2-Anther3	Sliq	23.4061					RH-leaf3	Sliq	31.9888					PG1001-anther3	Sliq	34.9551					PG6047-3	Fba1	35.1818					PG5081-anther-3	Sliq	35.7652					RH-pollen-3	StDCL2	31.6014					RH-leaf-3
							M+1-Anther-1	Actin	22.3485					RH-petal1	Tubulin	22.3107					PG4010-anther1	Actin	22.5011												CIP 703541-Anther1		18.5012					RH-pollen-3	StDCL3a	32.1162					RH-leaf-3
							M+1-Anther-1	Actin	22.4549	22.3822	-0.349343	-12.4471	5584.04	RH-petal1	Tubulin	22.699	22.5881	9.10071	-2.59067	6.02377	PG4010-anther1	Actin	23.138	22.7818	11.222	-3.25598	9.55317								CIP 703541-Anther1		18.5697	18.5112	14.0274	1.92969	0.262485	RH-pollen-3	StDCL3a	32.2037	32.3992	13.951	-8.22423	299.047	RH-leaf-3
							M+1-Anther-1	Actin	22.3432					RH-petal1	Tubulin	22.7544					PG4010-anther1	Actin	22.7061												CIP 703541-Anther1		18.4627					RH-pollen-3	StDCL3a	32.8777					RH-leaf-3
							M+1-Anther-1	Sliq	22.8181					RH-petal1	Sliq	32.3376					PG4010-anther1	Sliq	34.0179												CIP 703541-Anther1		32.385					RH-pollen-3	StDCL3b	33.2017					RH-leaf-3
							M+1-Anther-1	Sliq	21.633	22.0329				RH-petal1	Sliq	31.428	31.6888				PG4010-anther1	Sliq	33.5247	34.0038											CIP 703541-Anther1		32.9235	32.5387				RH-pollen-3	StDCL3b	33.367	33.3681	14.9199	-9.43486	692.112	RH-leaf-3
							M+1-Anther-1	Sliq	21.6475					RH-petal1	Sliq	31.3008					PG4010-anther1	Sliq	34.4688												CIP 703541-Anther1		32.3075					RH-pollen-3	StDCL3b	33.5357					RH-leaf-3
							M+1-Anther-2	Actin	22.1255					RH-petal2	Tubulin	23.4984					PG4010-anther2	Actin	23.3292												CIP 703541-Anther2		21.0805					RH-pollen-3	StDCL4	30.2934					RH-leaf-3
							M+1-Anther-2	Actin	22.1745	22.1209	-0.468837	-12.5666	6066.24	RH-petal2	Tubulin	22.0157	22.643	9.1712	-2.52017	5.73652	PG4010-anther2	Actin	22.9718	23.0794	11.9776	-2.50045	5.65864								CIP 703541-Anther2		21.5434	21.5224	13.2366	1.13889	0.454108	RH-pollen-3	StDCL4	30.5062	30.4153	11.967	-8.12609	279.381	RH-leaf-3
							M+1-Anther-2	Actin	22.0627					RH-petal2	Tubulin	22.4148					PG4010-anther2	Actin	22.9371												CIP 703541-Anther2		21.9434					RH-pollen-3	StDCL4	30.4462					RH-leaf-3
							M+1-Anther-2	Sliq	21.9081					RH-petal2	Sliq	32.45					PG4010-anther2	Sliq	33.7309												CIP 703541-Anther2		34.7635					RH-pollen-3	StAGO2/3	31.3722					RH-leaf-3
							M+1-Anther-2	Sliq	21.3706	21.6521				RH-petal2	Sliq	31.6329	31.8142				PG4010-anther2	Sliq	34.5988	35.0569											CIP 703541-Anther2		34.7576	34.7591				RH-pollen-3	StAGO2/3	33.2923	32.1572	13.7089	-11.145	2264.57	RH-leaf-3
							M+1-Anther-2	Sliq	21.6775					RH-petal2	Sliq	31.3596					PG4010-anther2	Sliq	36.8411												CIP 703541-Anther2		34.7561					RH-pollen-3	StAGO2/3	31.807					RH-leaf-3
							M+1-Anther-3	Actin	22.5506					RH-petal3	Tubulin	21.8832					PG4010-anther3	Actin	21.6374												CIP 703541-Anther3		20.2053					RH-pollen-3	StAGO4/9	29.827					RH-leaf-3
							M+1-Anther-3	Actin	22.507	22.554	-0.201755	-12.2995	5041.04	RH-petal3	Tubulin	21.9325	21.9345	8.70488	-2.9865	7.92549	PG4010-anther3	Actin	21.829	21.5748	13.4045	-1.07351	2.10455								CIP 703541-Anther3		20.1227	20.3718	12.2106	0.112865	0.92475	RH-pollen-3	StAGO4/9	29.0266	29.5706	11.1223	-12.0798	4328.94	RH-leaf-3
							M+1-Anther-3	Actin	22.6045					RH-petal3	Tubulin	21.9879					PG4010-anther3	Actin	21.2581												CIP 703541-Anther3		20.7874					RH-pollen-3	StAGO4/9	29.8582					RH-leaf-3
							M+1-Anther-3	Sliq	21.706					RH-petal3	Sliq	30.258					PG4010-anther3	Sliq	34.9741												CIP 703541-Anther3		32.6823					RH-pollen-3	StAGO6	31.9171					RH-leaf-3
							M+1-Anther-3	Sliq	22.4108	22.3523				RH-petal3	Sliq	30.9197	30.6394				PG4010-anther3	Sliq	34.3144	34.9793											CIP 703541-Anther3		32.1321	32.5824				RH-pollen-3	StAGO6	31.1063	31.2094	12.7611	-7.32131	159.932	RH-leaf-3
							M+1-Anther-3	Sliq	22.9401					RH-petal3	Sliq	30.7405					PG4010-anther3	Sliq	35.6496												CIP 703541-Anther3		32.9328					RH-pollen-3	StAGO6	30.6047					RH-leaf-3
							PG6086-Anther-1	Actin	21.8505					RH-tuber1	Tubulin	22.9941					PG1013-anther1	Actin	20.7904												PI 225689-Anther1		21.8432
							PG6086-Anther-1	Actin	21.652	21.6646	12.0559			RH-tuber1	Tubulin	22.1792	22.4928	9.40068	-2.2907	4.89292	PG1013-anther1	Actin	21.1223	21.0147	11.7428	-2.73518	6.65843								PI 225689-Anther1		21.824	21.6656	10.6004	-1.49733	2.8232
							PG6086-Anther-1	Actin	21.4915					RH-tuber1	Tubulin	22.3052					PG1013-anther1	Actin	21.1313												PI 225689-Anther1		21.3295
							PG6086-Anther-1	Sliq	33.9089					RH-tuber1	Sliq	32.3258					PG1013-anther1	Sliq	32.8767												PI 225689-Anther1		32.3249
							PG6086-Anther-1	Sliq	33.7327	33.7205				RH-tuber1	Sliq	31.3995	31.8935				PG1013-anther1	Sliq	32.6223	32.7575											PI 225689-Anther1		32.124	32.266
							PG6086-Anther-1	Sliq	33.52					RH-tuber1	Sliq	31.9553					PG1013-anther1	Sliq	32.7736												PI 225689-Anther1		32.3491
							PG6086-Anther-2	Actin	17.8899					RH-tuber2	Tubulin	21.1081					PG1013-anther2	Actin	21.8478												PI 225689-Anther2		20.0012
							PG6086-Anther-2	Actin	17.8832	17.8952	11.343	12.0978		RH-tuber2	Tubulin	21.4659	21.4261	8.86349	-2.82789	7.10035	PG1013-anther2	Actin	21.946	21.9998	12.7577	-1.72032	3.29508								PI 225689-Anther2		20.1234	20.6951	11.0242	-1.07351	2.10454
							PG6086-Anther-2	Actin	17.9126					RH-tuber2	Tubulin	21.7042					PG1013-anther2	Actin	22.2056												PI 225689-Anther2		21.9608
							PG6086-Anther-2	Sliq	29.2953					RH-tuber2	Sliq	30.2674					PG1013-anther2	Sliq	34.2311												PI 225689-Anther2		31.9199
							PG6086-Anther-2	Sliq	29.2851	29.2382				RH-tuber2	Sliq	30.3121	30.2896				PG1013-anther2	Sliq	35.3565	34.7575											PI 225689-Anther2		32.1235	31.7193
							PG6086-Anther-2	Sliq	29.1343					RH-tuber2	Sliq	30.2892					PG1013-anther2	Sliq	34.685												PI 225689-Anther2		31.1147
							PG6086-Anther-3	Actin	17.1968					RH-tuber3	Tubulin	22.7754					PG1013-anther3	Actin	20.7635												PI 225689-Anther3		20.5319
							PG6086-Anther-3	Actin	17.1907	17.2152	12.8944			RH-tuber3	Tubulin	22.9188	22.8842	8.86052	-2.83086	7.11499	PG1013-anther3	Actin	20.7576	20.7591	15.0376	0.559542	0.678518								PI 225689-Anther3		20.7895	20.5978	10.7065	-1.3912	2.62298
							PG6086-Anther-3	Actin	17.2581					RH-tuber3	Tubulin	22.9585					PG1013-anther3	Actin	20.7561												PI 225689-Anther3		20.4721
							PG6086-Anther-3	Sliq	30.0572					RH-tuber3	Sliq	31.2364					PG1013-anther3	Sliq	35.3259												PI 225689-Anther3		31.4593
							PG6086-Anther-3	Sliq	30.0744	30.1096				RH-tuber3	Sliq	32.6991	31.7448				PG1013-anther3	Sliq	36.3241	35.7966											PI 225689-Anther3		31.1765	31.3044
							PG6086-Anther-3	Sliq	30.1972					RH-tuber3	Sliq	31.2988					PG1013-anther3	Sliq	35.7399												PI 225689-Anther3		31.2774
							RH-Anther1	Actin	23.8898					RH-pollen1	Tubulin	23.8898					PG3004-anther1	Actin	22.0633												RH-Anther1	Actin	23.8898
							RH-Anther1	Actin	22.7421	23.3382	1.88784	-10.2099	1184.38	RH-pollen1	Tubulin	22.7421	23.3382	1.88784	-9.80354	893.636	PG3004-anther1	Actin	22.9198	22.3521	12.7148	-1.76318	3.39446								RH-Anther1	Actin	22.7421	23.3382	1.88784	-10.2099	1184.38
							RH-Anther1	Actin	23.3827					RH-pollen1	Tubulin	23.3827					PG3004-anther1	Actin	22.0733												RH-Anther1	Actin	23.3827
							RH-Anther1	Sliq	25.1066					RH-pollen1	Sliq	25.1066					PG3004-anther1	Sliq	35.5461												RH-Anther1	Sliq	25.1066
							RH-Anther1	Sliq	25.5971	25.226				RH-pollen1	Sliq	25.5971	25.226				PG3004-anther1	Sliq	33.8216	35.067											RH-Anther1	Sliq	25.5971	25.226
							RH-Anther1	Sliq	24.9743					RH-pollen1	Sliq	24.9743					PG3004-anther1	Sliq	35.8332												RH-Anther1	Sliq	24.9743
							RH-Anther2	Actin	22.5124					RH-pollen2	Tubulin	22.5124					PG3004-anther2	Actin	21.3928												RH-Anther2	Actin	22.5124
							RH-Anther2	Actin	22.5394	22.4261	2.32928	-9.76847	872.174	RH-pollen2	Tubulin	22.5394	22.4261	2.32928	-9.3621	658.071	PG3004-anther2	Actin	21.1263	21.3211	15.2652	0.787181	0.579475								RH-Anther2	Actin	22.5394	22.4261	2.32928	-9.76847	872.174
							RH-Anther2	Actin	22.2264					RH-pollen2	Tubulin	22.2264					PG3004-anther2	Actin	21.4441												RH-Anther2	Actin	22.2264
							RH-Anther2	Sliq	24.904					RH-pollen2	Sliq	24.904					PG3004-anther2	Sliq	36.2751												RH-Anther2	Sliq	24.904
							RH-Anther2	Sliq	24.4731	24.7554				RH-pollen2	Sliq	24.4731	24.7554				PG3004-anther2	Sliq	36.0315	36.5863											RH-Anther2	Sliq	24.4731	24.7554
							RH-Anther2	Sliq	24.889					RH-pollen2	Sliq	24.889					PG3004-anther2	Sliq	37.4522												RH-Anther2	Sliq	24.889
							RH-Anther3	Actin	22.9516					RH-pollen3	Tubulin	22.9516					PG3004-anther3	Actin	21.7874												RH-Anther3	Actin	22.9516
							RH-Anther3	Actin	22.8974	22.6356	1.95618	-10.1416	1129.58	RH-pollen3	Tubulin	22.8974	22.6356	1.95618	-9.7352	852.289	PG3004-anther3	Actin	21.6823	21.5339	14.663	0.185024	0.879634								RH-Anther3	Actin	22.8974	22.6356	1.95618	-10.1416	1129.58
							RH-Anther3	Actin	22.0578					RH-pollen3	Tubulin	22.0578					PG3004-anther3	Actin	21.1321												RH-Anther3	Actin	22.0578
							RH-Anther3	Sliq	24.1914					RH-pollen3	Sliq	24.1914					PG3004-anther3	Sliq	35.9328												RH-Anther3	Sliq	24.1914
							RH-Anther3	Sliq	24.0179	24.5918				RH-pollen3	Sliq	24.0179	24.5918				PG3004-anther3	Sliq	36.82	36.197											RH-Anther3	Sliq	24.0179	24.5918
							RH-Anther3	Sliq	25.566					RH-pollen3	Sliq	25.566					PG3004-anther3	Sliq	35.8381												RH-Anther3	Sliq	25.566
																					PG3017-anther1	Actin	19.84												M6-Anther1	Actin	21.3052
																					PG3017-anther1	Actin	19.6125	19.9143	13.5508	-0.927221	1.90161								M6-Anther1	Actin	21.5866	21.4424	1.59779	-10.5	1448.11
																					PG3017-anther1	Actin	20.2905												M6-Anther1	Actin	21.4353
																					PG3017-anther1	Sliq	34.5863												M6-Anther1	Sliq	23.234
																					PG3017-anther1	Sliq	33.0059	33.4651											M6-Anther1	Sliq	23.0033	23.0402
																					PG3017-anther1	Sliq	32.8032												M6-Anther1	Sliq	22.8833
																					PG3017-anther2	Actin	19.4448												M6-Anther2	Actin	20.1084
																					PG3017-anther2	Actin	19.8573	19.6206	15.1506	0.672602	0.627374								M6-Anther2	Actin	20.4945	20.3046	1.56967	-10.5281	1476.62
																					PG3017-anther2	Actin	19.5596												M6-Anther2	Actin	20.3109
																					PG3017-anther2	Sliq	33.7057												M6-Anther2	Sliq	22.2275
																					PG3017-anther2	Sliq	32.6876	34.7712											M6-Anther2	Sliq	22.127	21.8743
																					PG3017-anther2	Sliq	37.9202												M6-Anther2	Sliq	21.2684
																					PG3017-anther3	Actin	19.7354												M6-Anther3	Actin	21.2689
																					PG3017-anther3	Actin	19.7925	19.7463	15.0447	0.566729	0.675146								M6-Anther3	Actin	21.3461	21.2384	1.37397	-10.7238	1691.14
																					PG3017-anther3	Actin	19.7108												M6-Anther3	Actin	21.1003
																					PG3017-anther3	Sliq	35.9608												M6-Anther3	Sliq	22.7843
																					PG3017-anther3	Sliq	34.9199	34.791											M6-Anther3	Sliq	22.8266	22.6124
																					PG3017-anther3	Sliq	33.4923												M6-Anther3	Sliq	22.2263
																					PG4032-anther1	Actin	21.2313												E172-Anther1	Actin	20.3099
																					PG4032-anther1	Actin	22.1054	21.8665	13.3372	-1.14085	2.20511								E172-Anther1	Actin	20.2273	20.2719	1.46223	-10.6355	1590.78
																					PG4032-anther1	Actin	22.2628												E172-Anther1	Actin	20.2786
																					PG4032-anther1	Sliq	35.3712												E172-Anther1	Sliq	22.0181
																					PG4032-anther1	Sliq	35.3654	35.2036											E172-Anther1	Sliq	21.7775	21.7342
																					PG4032-anther1	Sliq	34.8743												E172-Anther1	Sliq	21.4069
																					PG4032-anther2	Actin	20.4102												E172-Anther2	Actin	20.9716
																					PG4032-anther2	Actin	20.7203	20.2651	15.7221	1.24408	0.422178								E172-Anther2	Actin	20.9018	20.8794	1.53007	-10.5677	1517.71
																					PG4032-anther2	Actin	19.6648												E172-Anther2	Actin	20.7648
																					PG4032-anther2	Sliq	36.1736												E172-Anther2	Sliq	22.684
																					PG4032-anther2	Sliq	35.8936	35.9872											E172-Anther2	Sliq	22.3324	22.4095
																					PG4032-anther2	Sliq	35.8944												E172-Anther2	Sliq	22.2121
																					PG4032-anther3	Actin	20.5586												E172-Anther3	Actin	20.2455
																					PG4032-anther3	Actin	20.4721	20.4967	15.2025	0.724491	0.60521								E172-Anther3	Actin	20.5022	20.3929	0.982185	-11.1156	2218.8
																					PG4032-anther3	Actin	20.4593												E172-Anther3	Actin	20.4311
																					PG4032-anther3	Sliq	36.0296												E172-Anther3	Sliq	21.438
																					PG4032-anther3	Sliq	35.3749	35.6992											E172-Anther3	Sliq	21.2676	21.3751
																					PG4032-anther3	Sliq	35.6931												E172-Anther3	Sliq	21.4197
																					PG5014-anther1	Actin	20.5967												E86-69-Anther1	Actin	22.1674
																					PG5014-anther1	Actin	20.6326	20.6723	13.0782										E86-69-Anther1	Actin	22.3372	22.2233	1.66354	-10.4342	1383.59
																					PG5014-anther1	Actin	20.7876												E86-69-Anther1	Actin	22.1653
																					PG5014-anther1	Sliq	33.5982												E86-69-Anther1	Sliq	23.7814
																					PG5014-anther1	Sliq	34.5074	33.7505											E86-69-Anther1	Sliq	23.9278	23.8868
																					PG5014-anther1	Sliq	33.1459												E86-69-Anther1	Sliq	23.9513
																					PG5014-anther2	Actin	19.343												E86-69-Anther2	Actin	22.2487
																					PG5014-anther2	Actin	19.3311	19.2973	17.3284	14.478									E86-69-Anther2	Actin	21.8889	21.9632	1.2105	-10.8872	1894.04
																					PG5014-anther2	Actin	19.2178												E86-69-Anther2	Actin	21.7521
																					PG5014-anther2	Sliq	37.8327												E86-69-Anther2	Sliq	23.119
																					PG5014-anther2	Sliq	35.6657	36.6257											E86-69-Anther2	Sliq	23.229	23.1737
																					PG5014-anther2	Sliq	36.3786												E86-69-Anther2	Sliq	23.1732
																					PG5014-anther3	Actin	21.5012												E86-69-Anther3	Actin	21.4827
																					PG5014-anther3	Actin	21.5697	21.5112	13.0274										E86-69-Anther3	Actin	21.6434	21.6634	1.42909	-10.6687	1627.75
																					PG5014-anther3	Actin	21.4627												E86-69-Anther3	Actin	21.8641
																					PG5014-anther3	Sliq	34.385												E86-69-Anther3	Sliq	22.7014
																					PG5014-anther3	Sliq	34.9235	34.5387											E86-69-Anther3	Sliq	23.1589	23.0925
																					PG5014-anther3	Sliq	34.3075												E86-69-Anther3	Sliq	23.4172
																					PG3011-anther1	Actin	21.0961												C10-20-Anther1	Actin	21.9161
																					PG3011-anther1	Actin	21.1751	21.1035	8.19907	-6.27894	77.6514								C10-20-Anther1	Actin	21.9568	21.6316	1.53382	-10.5639	1513.77
																					PG3011-anther1	Actin	21.0394												C10-20-Anther1	Actin	21.0219
																					PG3011-anther1	Sliq	29.4199												C10-20-Anther1	Sliq	23.2354
																					PG3011-anther1	Sliq	29.0916	29.3026											C10-20-Anther1	Sliq	23.2076	23.1654
																					PG3011-anther1	Sliq	29.3963												C10-20-Anther1	Sliq	23.0532
																					PG3011-anther2	Actin	21.4353												C10-20-Anther2	Actin	21.27
																					PG3011-anther2	Actin	21.4432	21.4391	7.99101	-6.48701	89.6981								C10-20-Anther2	Actin	21.1716	21.2342	1.39891	-10.6988	1662.16
																					PG3011-anther2	Actin	21.4388												C10-20-Anther2	Actin	21.2609
																					PG3011-anther2	Sliq	29.1961												C10-20-Anther2	Sliq	22.3166
																					PG3011-anther2	Sliq	29.4212	29.4301											C10-20-Anther2	Sliq	22.4143	22.6331
																					PG3011-anther2	Sliq	29.673												C10-20-Anther2	Sliq	23.1684
																					PG3011-anther3	Actin	21.3412												C10-20-Anther3	Actin	21.8227
																					PG3011-anther3	Actin	21.2613	21.3037	7.11839	-7.35963	164.236								C10-20-Anther3	Actin	21.5607	21.7296	1.21458	-10.8832	1888.69
																					PG3011-anther3	Actin	21.3086												C10-20-Anther3	Actin	21.8053
																					PG3011-anther3	Sliq	28.5794												C10-20-Anther3	Sliq	22.9702
																					PG3011-anther3	Sliq	28.5551	28.4221											C10-20-Anther3	Sliq	22.8173	22.9441
																					PG3011-anther3	Sliq	28.1318												C10-20-Anther3	Sliq	23.0448
																					PG6006-anther1	Actin	20.5452
																					PG6006-anther1	Actin	20.2749	20.4467	4.18272	-10.2953	1256.59
																					PG6006-anther1	Actin	20.52
																					PG6006-anther1	Sliq	24.78
																					PG6006-anther1	Sliq	24.2178	24.6294
																					PG6006-anther1	Sliq	24.8905
																					PG6006-anther2	Actin	20.1281
																					PG6006-anther2	Actin	20.0816	20.1939	5.13607	-9.34194	648.939
																					PG6006-anther2	Actin	20.3721
																					PG6006-anther2	Sliq	25.4596
																					PG6006-anther2	Sliq	25.3928	25.33
																					PG6006-anther2	Sliq	25.1376
																					PG6006-anther3	Actin	20.1267
																					PG6006-anther3	Actin	18.9179	19.4927	4.20651	-10.2715	1236.04
																					PG6006-anther3	Actin	19.4335
																					PG6006-anther3	Sliq	24.0296
																					PG6006-anther3	Sliq	23.3749	23.6992
																					PG6006-anther3	Sliq	23.6931
																					PG5077-anther1	Actin	19.5226
																					PG5077-anther1	Actin	19.9	19.786	16.108	1.63001	0.323086
																					PG5077-anther1	Actin	19.9355
																					PG5077-anther1	Sliq	36.2774
																					PG5077-anther1	Sliq	36.0818	35.894
																					PG5077-anther1	Sliq	35.3229
																					PG5077-anther2	Actin	19.0373
																					PG5077-anther2	Actin	19.1176	19.0581	16.5865	2.10854	0.231882
																					PG5077-anther2	Actin	19.0194
																					PG5077-anther2	Sliq	36.6231
																					PG5077-anther2	Sliq	36.1153	35.6447
																					PG5077-anther2	Sliq	34.1956
																					PG5077-anther3	Actin	21.0779
																					PG5077-anther3	Actin	21.187	20.9871	13.055	-1.42301	2.68144
																					PG5077-anther3	Actin	20.6965
																					PG5077-anther3	Sliq	34.7475
																					PG5077-anther3	Sliq	34.0735	34.0421
																					PG5077-anther3	Sliq	33.3054
																					PG4021-anther1	Actin	20.7763
																					PG4021-anther1	Actin	21.141	21.0264	4.32664	-10.1514	1137.28
																					PG4021-anther1	Actin	21.1621
																					PG4021-anther1	Sliq	25.5385
																					PG4021-anther1	Sliq	25.3978	25.3531
																					PG4021-anther1	Sliq	25.1229
																					PG4021-anther2	Actin	21.3461
																					PG4021-anther2	Actin	21.31	21.3863	3.99779	-10.4802	1428.44
																					PG4021-anther2	Actin	21.5027
																					PG4021-anther2	Sliq	25.3151
																					PG4021-anther2	Sliq	25.4999	25.3841
																					PG4021-anther2	Sliq	25.3372
																					PG4021-anther3	Actin	21.0219
																					PG4021-anther3	Actin	21.2976	21.1321	3.46091	-11.0171	2072.43
																					PG4021-anther3	Actin	21.0768
																					PG4021-anther3	Sliq	24.2571
																					PG4021-anther3	Sliq	24.6849	24.593
																					PG4021-anther3	Sliq	24.8371
																					RH-anther1	Actin	21.8898
																					RH-anther1	Actin	21.7421	21.6715	3.5545	-10.9235	1942.25
																					RH-anther1	Actin	21.3827
																					RH-anther1	Sliq	25.1066
																					RH-anther1	Sliq	25.5971	25.226
																					RH-anther1	Sliq	24.9743
																					RH-anther2	Actin	22.5124
																					RH-anther2	Actin	22.5394	22.4261	3.59595	-10.8821	1887.25
																					RH-anther2	Actin	22.2264
																					RH-anther2	Sliq	25.704
																					RH-anther2	Sliq	25.4731	26.022
																					RH-anther2	Sliq	26.889
																					RH-anther3	Actin	22.9516
																					RH-anther3	Actin	22.8974	22.6356	3.62285	-10.8552	1852.38
																					RH-anther3	Actin	22.0578
																					RH-anther3	Sliq	26.1914
																					RH-anther3	Sliq	26.0179	26.2584
																					RH-anther3	Sliq	26.566
																					PG3007-anther-1	Actin	21.8811
																					PG3007-anther-1	Actin	21.8212	21.9024	11.325	-3.15305	8.89533
																					PG3007-anther-1	Actin	22.0049
																					PG3007-anther-1	Sliq	32.9645
																					PG3007-anther-1	Sliq	33.584	33.2273
																					PG3007-anther-1	Sliq	33.1336
																					PG3007-anther-2	Actin	21.8075
																					PG3007-anther-2	Actin	22.1526	21.704	11.1921	-3.28587	9.75316
																					PG3007-anther-2	Actin	21.1519
																					PG3007-anther-2	Sliq	32.2252
																					PG3007-anther-2	Sliq	33.067	32.8962
																					PG3007-anther-2	Sliq	33.3962
																					PG3007-anther-3	Actin	21.375
																					PG3007-anther-3	Actin	21.5083	21.572	13.2955	-1.1825	2.26969
																					PG3007-anther-3	Actin	21.8326
																					PG3007-anther-3	Sliq	34.562
																					PG3007-anther-3	Sliq	35.9876	34.8675
																					PG3007-anther-3	Sliq	34.0529
																					PG4033-anther-1	Actin	23.0236
																					PG4033-anther-1	Actin	23.1769	23.0033	10.3911	-4.08689	16.9932
																					PG4033-anther-1	Actin	22.8096
																					PG4033-anther-1	Sliq	33.5867
																					PG4033-anther-1	Sliq	32.9707	33.3945
																					PG4033-anther-1	Sliq	33.626
																					PG4033-anther-2	Actin	22.2654
																					PG4033-anther-2	Actin	22.3308	22.4461	12.2603	-2.21769	4.65149
																					PG4033-anther-2	Actin	22.742
																					PG4033-anther-2	Sliq	34.624
																					PG4033-anther-2	Sliq	33.5968	34.7064
																					PG4033-anther-2	Sliq	35.8984
																					PG4033-anther-3	Actin	22.0857
																					PG4033-anther-3	Actin	22.1867	22.2149	10.0582	-4.41982	21.4041
																					PG4033-anther-3	Actin	22.3724
																					PG4033-anther-3	Sliq	32.7094
																					PG4033-anther-3	Sliq	31.1916	32.2731
																					PG4033-anther-3	Sliq	32.9185
																					PG1006-anther-1	Actin	23.2323
																					PG1006-anther-1	Actin	23.4237	23.3167	9.02331	-5.4547	43.8559
																					PG1006-anther-1	Actin	23.294
																					PG1006-anther-1	Sliq	32.5326
																					PG1006-anther-1	Sliq	32.3254	32.34
																					PG1006-anther-1	Sliq	32.1619
																					PG1006-anther-2	Actin	22.66
																					PG1006-anther-2	Actin	22.9039	22.8275	10.8253	-3.65271	12.5769
																					PG1006-anther-2	Actin	22.9187
																					PG1006-anther-2	Sliq	33.5937
																					PG1006-anther-2	Sliq	33.4294	33.6528
																					PG1006-anther-2	Sliq	33.9354
																					PG1006-anther-3	Actin	23.1463
																					PG1006-anther-3	Actin	23.4537	23.288	11.4259	-3.05208	8.29406
																					PG1006-anther-3	Actin	23.264
																					PG1006-anther-3	Sliq	34.0159
																					PG1006-anther-3	Sliq	34.8284	34.7139
																					PG1006-anther-3	Sliq	35.2974
																					PG1005-anther-1	Actin	22.2974
																					PG1005-anther-1	Actin	22.227	22.2442	10.892	-3.58597	12.0084
																					PG1005-anther-1	Actin	22.2082
																					PG1005-anther-1	Sliq	33.0327
																					PG1005-anther-1	Sliq	33.4331	33.1363
																					PG1005-anther-1	Sliq	32.943
																					PG1005-anther-2	Actin	21.7736
																					PG1005-anther-2	Actin	22.7101	22.0162	10.6583	-3.81968	14.1201
																					PG1005-anther-2	Actin	21.5649
																					PG1005-anther-2	Sliq	33.0872
																					PG1005-anther-2	Sliq	32.3032	32.6745
																					PG1005-anther-2	Sliq	32.6331
																					PG1005-anther-3	Actin	21.4451
																					PG1005-anther-3	Actin	21.3907	21.7601	11.1672	-3.31083	9.92338
																					PG1005-anther-3	Actin	22.4447
																					PG1005-anther-3	Sliq	32.3873
																					PG1005-anther-3	Sliq	33.1138	32.9273
																					PG1005-anther-3	Sliq	33.2809
																					PG4043-anther-1	Actin	23.1576
																					PG4043-anther-1	Actin	22.1487	22.5085	12.5154	-1.96262	3.8977
																					PG4043-anther-1	Actin	22.2193
																					PG4043-anther-1	Sliq	34.1037
																					PG4043-anther-1	Sliq	34.7197	35.0239
																					PG4043-anther-1	Sliq	36.2483
																					PG4043-anther-2	Actin	23.4797
																					PG4043-anther-2	Actin	23.4929	23.422	12.4578	-2.02019	4.05636
																					PG4043-anther-2	Actin	23.2932
																					PG4043-anther-2	Sliq	36.2619
																					PG4043-anther-2	Sliq	35.0736	35.8798
																					PG4043-anther-2	Sliq	36.3039
																					PG4043-anther-3	Actin	23.2328
																					PG4043-anther-3	Actin	23.2048	23.2629	13.8774	-0.600643	1.51639
																					PG4043-anther-3	Actin	23.351
																					PG4043-anther-3	Sliq	37.3375
																					PG4043-anther-3	Sliq	36.4994	37.1403
																					PG4043-anther-3	Sliq	37.5839
																					PG5081-anther-1	Actin	22.1258
																					PG5081-anther-1	Actin	22.3312	22.2094	11.8	-2.67796	6.39953
																					PG5081-anther-1	Actin	22.1711
																					PG5081-anther-1	Sliq	34.0431
																					PG5081-anther-1	Sliq	33.4376	34.0094
																					PG5081-anther-1	Sliq	34.5476
																					PG5081-anther-2	Actin	21.8552
																					PG5081-anther-2	Actin	21.9084	21.9661	12.4144	-2.06361	4.18031
																					PG5081-anther-2	Actin	22.1346
																					PG5081-anther-2	Sliq	34.5148
																					PG5081-anther-2	Sliq	34.4529	34.3805
																					PG5081-anther-2	Sliq	34.1737
																					PG5081-anther-3	Actin	22.449
																					PG5081-anther-3	Actin	22.341	22.4036	12.9804	-1.49761	2.82375
																					PG5081-anther-3	Actin	22.4208
																					PG5081-anther-3	Sliq	35.2004
																					PG5081-anther-3	Sliq	35.1864	35.384
																					PG5081-anther-3	Sliq	35.7652
																					PG4049-anther-1	Actin	22.156
																					PG4049-anther-1	Actin	22.1169	22.1616	14.1548	-0.323248	1.25114
																					PG4049-anther-1	Actin	22.2119
																					PG4049-anther-1	Sliq	36.4598
																					PG4049-anther-1	Sliq	36.3493	36.3164
																					PG4049-anther-1	Sliq	36.14
																					PG4049-anther-2	Actin	21.4109
																					PG4049-anther-2	Actin	21.4368	21.5115	14.4631	-0.0148747	1.01036
																					PG4049-anther-2	Actin	21.6869
																					PG4049-anther-2	Sliq	35.3403
																					PG4049-anther-2	Sliq	36.3177	35.9747
																					PG4049-anther-2	Sliq	36.2659
																					PG4049-anther-3	Actin	22.193
																					PG4049-anther-3	Actin	22.0677	22.1168	14.4974	0.0194322	0.986621
																					PG4049-anther-3	Actin	22.0899
																					PG4049-anther-3	Sliq	36.634
																					PG4049-anther-3	Sliq	36.273	36.6143
																					PG4049-anther-3	Sliq	36.9359
																					PG5032-anther-1	Actin	23.1084
																					PG5032-anther-1	Actin	23.2203	23.2024	12.0338	-2.44421	5.44227
																					PG5032-anther-1	Actin	23.2785
																					PG5032-anther-1	Sliq	35.5064
																					PG5032-anther-1	Sliq	35.0383	35.2362
																					PG5032-anther-1	Sliq	35.1639
																					PG5032-anther-2	Actin	22.1532
																					PG5032-anther-2	Actin	22.0853	22.1313	12.6702	-1.80781	3.50109
																					PG5032-anther-2	Actin	22.1555
																					PG5032-anther-2	Sliq	34.3488
																					PG5032-anther-2	Sliq	34.8048	34.8015
																					PG5032-anther-2	Sliq	35.2509
																					PG5032-anther-3	Actin	22.1476
																					PG5032-anther-3	Actin	22.1399	22.1457	13.4706	-1.00743	2.01032
																					PG5032-anther-3	Actin	22.1496
																					PG5032-anther-3	Sliq	35.5092
																					PG5032-anther-3	Sliq	35.3835	35.6163
																					PG5032-anther-3	Sliq	35.9561
																					PG3010-anther1	Actin	20.4402
																					PG3010-anther1	Actin	20.6884	20.5383	12.8821	-1.59591	3.02284
																					PG3010-anther1	Actin	20.4862
																					PG3010-anther1	Sliq	33.5266
																					PG3010-anther1	Sliq	33.2145	33.4204
																					PG3010-anther1	Sliq	33.5202
																					PG3010-anther2	Actin	21.3454
																					PG3010-anther2	Actin	21.9176	21.6509	12.9531	-1.52487	2.87761
																					PG3010-anther2	Actin	21.6897
																					PG3010-anther2	Sliq	34.2919
																					PG3010-anther2	Sliq	34.8267	34.604
																					PG3010-anther2	Sliq	34.6934
																					PG3010-anther3	Actin	22.6348
																					PG3010-anther3	Actin	22.4906	22.5548	12.8914	-1.58659	3.00339
																					PG3010-anther3	Actin	22.539
																					PG3010-anther3	Sliq	35.2896
																					PG3010-anther3	Sliq	35.4052	35.4462
																					PG3010-anther3	Sliq	35.6438
																					PG1010-anther-1	Actin	22.695
																					PG1010-anther-1	Actin	22.5651	22.5837	11.4542	-3.0238	8.13307
																					PG1010-anther-1	Actin	22.4909
																					PG1010-anther-1	Sliq	34.5036
																					PG1010-anther-1	Sliq	34.1059	34.0379
																					PG1010-anther-1	Sliq	33.5041
																					PG1010-anther-2	Actin	22.5733
																					PG1010-anther-2	Actin	22.5362	22.5216	10.5937	-3.88435	14.7675
																					PG1010-anther-2	Actin	22.4553
																					PG1010-anther-2	Sliq	33.5779
																					PG1010-anther-2	Sliq	32.7072	33.1153
																					PG1010-anther-2	Sliq	33.0607
																					PG1010-anther-3	Actin	22.2536
																					PG1010-anther-3	Actin	22.4551	22.4222	11.5935	-2.88451	7.38456
																					PG1010-anther-3	Actin	22.558
																					PG1010-anther-3	Sliq	33.7308
																					PG1010-anther-3	Sliq	34.1199	34.0157
																					PG1010-anther-3	Sliq	34.1965
																					PG4009-anther-1	Actin	21.0316
																					PG4009-anther-1	Actin	21.104	21.057	14.6289	0.150875	0.900704
																					PG4009-anther-1	Actin	21.0354
																					PG4009-anther-1	Sliq	36.1646
																					PG4009-anther-1	Sliq	35.3568	35.6859
																					PG4009-anther-1	Sliq	35.5362
																					PG4009-anther-2	Actin	21.0661
																					PG4009-anther-2	Actin	21.3484	21.1794	14.0082	-0.469848	1.38496
																					PG4009-anther-2	Actin	21.1238
																					PG4009-anther-2	Sliq	35.1966
																					PG4009-anther-2	Sliq	34.7742	35.1876
																					PG4009-anther-2	Sliq	35.5919
																					PG4009-anther-3	Actin	22.4903
																					PG4009-anther-3	Actin	22.4503	22.5126	14.08	-0.39806	1.31773
																					PG4009-anther-3	Actin	22.5972
																					PG4009-anther-3	Sliq	36.2694
																					PG4009-anther-3	Sliq	36.4975	36.5925
																					PG4009-anther-3	Sliq	37.0107
[truncated: 4 more columns]

## Sheet: Table S5
Table S5 Methylation levels of the Mi-549 and -86 bp regions between leaves and pollen and LUC in tobacco leaves.
-635 bp to 0 bp
	leaf-1		leaf-2		leaf-3
CG	total methylated=100%	total=150	total methylated=95.33%	total=150	total methylated=88.66%	total=150
CHG	total methylated=30.66%	total=150	total methylated=48.32%	total=149	total methylated=60%	total=150
CHH	total methylated=22.98%	total=1305	total methylated=20.55%	total=1304	total methylated=37.26%	total=1304
All	total methylated=30.903%	total=1605	total methylated=30.131%	total=1603	total methylated=44.201%	total=1604
	pollen-1		pollen-2		pollen-3
CG	total methylated=98%	total=150	total methylated=74.66%	total=150	total methylated=90%	total=150
CHG	total methylated=38.66%	total=150	total methylated=12.75%	total=149	total methylated=17.33%	total=150
CHH	total methylated=1.22%	total=1304	total methylated=1.76%	total=1305	total methylated=2.60%	total=1305
All	total methylated=13.778%	total=1604	total methylated=9.600%	total=1604	total methylated=12.149%	total=1605
-182 bp to -314 bp
	leaf-1		leaf-2		leaf-3
CG	total methylated=100%	total=15	total methylated=86.66%	total=15	total methylated=100%	total=15
CHG	total methylated=100%	total=30	total methylated=90%	total=30	total methylated=53.33%	total=30
CHH	total methylated=62.5%	total=120	total methylated=35%	total=120	total methylated=85%	total=120
All	total methylated=72.727%	total=165	total methylated=49.696%	total=165	total methylated=80.606%	total=165
	pollen-1		pollen-2		pollen-3
CG	total methylated=100%	total=15	total methylated=86.66%	total=15	total methylated=86.66%	total=15
CHG	total methylated=93.33%	total=30	total methylated=40%	total=30	total methylated=40%	total=30
CHH	total methylated=0%	total=120	total methylated=7.5%	total=120	total methylated=5%	total=120
All	total methylated=26.060%	total=165	total methylated=20.606%	total=165	total methylated=18.787%	total=165
-443 bp to -635 bp
	pollen-1		pollen-2		pollen-3
CG	total methylated=93.33%	total=30	total methylated=96.66%	total=30	total methylated=66.66%	total=30
CHG	total methylated=50%	total=30	total methylated=36.66%	total=30	total methylated=10%	total=30
CHH	total methylated=2.05%	total=390	total methylated=2.05%	total=390	total methylated=1.79%	total=390
All	total methylated=11.333%	total=450	total methylated=10.666%	total=450	total methylated=6.666%	total=450
	leaf-1		leaf-2		leaf-3
CG	total methylated=100%	total=30	total methylated=100%	total=30	total methylated=53.33%	total=30
CHG	total methylated=3.33%	total=30	total methylated=36.66%	total=30	total methylated=53.33%	total=30
CHH	total methylated=3.84%	total=390	total methylated=5.12%	total=390	total methylated=30.76%	total=390
All	total methylated=10.222%	total=450	total methylated=13.555%	total=450	total methylated=33.777%	total=450
-315 bp to -442 bp
	pollen-1		pollen-2		pollen-3
CG	total methylated=97.77%	total=45	total methylated=93.33%	total=45	total methylated=62.22%	total=45
No data for CHG
CHH	total methylated=2.03%	total=344	total methylated=1.73%	total=345	total methylated=0.28%	total=345
All	total methylated=13.110%	total=389	total methylated=12.307%	total=390	total methylated=7.435%	total=390
	leaf-1		leaf-2		leaf-3
CG	total methylated=100%	total=45	total methylated=100%	total=45	total methylated=100%	total=45
No data for CHG
CHH	total methylated=26.08%	total=345	total methylated=23.18%	total=345	total methylated=8.43%	total=344
All	total methylated=34.615%	total=390	total methylated=32.051%	total=390	total methylated=19.023%	total=389
-635 bp to -268 bp
	Tobacco LUC (M+)-1		Tobacco LUC (M+)-2		Tobacco LUC (M+)-3
CG	total methylated=1.11%	total=90	total methylated=0%	total=90	total methylated=0%	total=90
CHG	total methylated=0%	total=45	total methylated=0%	total=45	total methylated=0%	total=45
CHH	total methylated=0%	total=778	total methylated=0.25%	total=779	total methylated=0%	total=780
All	total methylated=0.109%	total=913	total methylated=0.218%	total=914	total methylated=0%	total=915
-267 bp to 0 bp
	Tobacco LUC (M+)-1		Tobacco LUC (M+)-2		Tobacco LUC (M+)-3
CG	total methylated=0%	total=60	total methylated=0%	total=60	total methylated=0%	total=60
CHG	total methylated=0%	total=90	total methylated=2.22%	total=90	total methylated=0%	total=90
CHH	total methylated=0.20%	total=495	total methylated=1.21%	total=495	total methylated=1.41%	total=495
All	total methylated=0.155%	total=645	total methylated=1.240%	total=645	total methylated=1.085%	total=645

## Sheet: Table S6
Table S6 List of the 63 accessions with full or partial Mi-549 coverage.
No.	Species	Accessions	Cover type	Group	Location	Longitude and latitude
PG1001	S. bulbocastanum	PI 275185	Full cover	Clade 2	Ciudad de México, Mexico Pedregal de San Angel， Ciudad Universitaria.	19.3500， -99.2000
PG1002	S. bulbocastanum	PI 498223	Full cover	Clade 2	Oaxaca, Mexico Monte Alban	17.0333, -96.7667
PG1003	S. bulbocastanum	PI 604065	Partial cover	Clade 2	Baja Verapaz, Guatemala	15.1717, -90.2950
PG1005	S. cardiophyllum	PI 347759	Partial cover	Clade 2	Puebla, Mexico	18.6167, -97.5833
PG1006	S. ehrenbergii	PI 275212	Partial cover	Clade 1	Querétaro, Mexico	20.6000, -100.3833
PG1007	S. ehrenbergii	PI 545824	Partial cover	Clade 1	Zacatecas, Mexico	21.6333, -103.1000
PG1008	S. jamesii	PI 458423	Full cover	Clade 1	New Mexico, United States	32.4833, -108.5167
PG1009	S. jamesii	PI 634363	Partial cover	Clade 1	Arizona, United States	36.0058, -111.8039
PG1010	S. lesteri	PI 558434	Full cover	Clade 1	Oaxaca, Mexico	17.5500, -97.4333
PG1013	S. pinnatisectum	PI 275232	Partial cover	Clade 1	Guanajuato, Mexico	20.9167, -100.7500
PG1015	S. stenophyllidium	PI 498216	Partial cover	Clade 1	Chihuahua, Mexico	29.1333, -106.0833
PG1016	S. stenophyllidium	PI 545815	Partial cover	Clade 1	Aguascalientes, Mexico	21.9500, -102.5833
PG1017	S. tarnii	PI 498045	Partial cover	Clade 1	Hidalgo, Mexico	20.3169, -98.4828
PG1018	S. tarnii	PI 570641	Partial cover	Clade 1	Hidalgo, Mexico	Unknown
PG1022	S. morelliforme	PI 607858	Partial cover	Clade 1	Oaxaca, Mexico	18.1658, -96.9978
PG1023	S. x michoacanum	PI 653799	Full cover	Clade 1	Unknown	Unknown
PG3004	S. andreanum	PI 561658	Partial cover	Clade 3	Bolívar, Ecuador	-1.7000, -79.0833
PG3005	S. chomatophilum	PI 310943	Partial cover	Clade 3	Cajamarca, Peru Granja Porcon	Unknown
PG3007	S. dolichocremastrum	PI 498235	Partial cover	Clade 3	Ancash, Peru Huari. Tambillo	-7.4667, -76.6167
PG3010	S. mochiquense	PI 498411	Partial cover	Clade 3	Lima, Peru Chancay. Loma Lachay	-11.3500, -77.3833
PG3011	S. neocardenasii	PI 498129	Full cover	Clade 1+2	Santa Cruz, Bolivia	-18.1167, -64.2000
PG3017	S. chomatophilum	PI 310991	Partial cover	Clade 3	Amazonas, Peru	-6.6833, -77.7833
PG3022	S. paucissectum	PI 365340	Partial cover	Clade 3	Piura, Peru	-5.2333, -79.4667
PG4001	S. acroscopicum	PI 365314	Partial cover	Clade 3	Arequipa, Peru	-15.2000, -72.9333
PG4002	S. berthaultii	PI 217458	Partial cover	Clade 4	Salta, Argentina	-23.0000, -64.5667
PG4006	S. chacoense	NA	Full cover	Clade 4	Unknown	Unknown
PG4007	S. chacoense	PI 568970	Partial cover	Clade 4	Paraguay	Unknown
PG4012	S. infundibuliforme	PI 472859	Partial cover	Clade 4	Jujuy, Argentina Cajas, Playa deo rio.	-22.2333, -65.3000
PG4021	S. medians	PI 310994	Full cover	Clade 4	Lima, Peru Canta. Just below Canta on the road Lima-Canta	Unknown
PG4023	S. microdontum	PI 320304	Partial cover	Clade 4	Jujuy, Argentina	-23.9167, -65.4167
PG4032	S. sogarandinum	PI 365360	Partial cover	Clade 4	Ancash, Peru	Unknown
PG4033	S. stipuloideum	PI 498117	Partial cover	neo	Cochabamba, Bolivia	-17.1167, -66.9333
PG4035	S. vernei	PI 230468	Partial cover	Clade 4	Tucumán, Argentina	Unknown
PG4039	S. violaceimarmoratum	PI 473397	Partial cover	Clade 4	La Paz, Bolivia Nor Yungas. 6 km from Unduavi to Coroico	-16.3167, -67.9000
PG4045	S. commersonii	PI 320266	Partial cover	unkown	San José, Uruguay Near Rio Santa Lucia and Puente La Barra, pajonal. Autodromo Nacional, 21.5 km. from Montevideo.	-34.6169, -56.5328
PG4047	S. commersonii	PI 472835	Partial cover	unkown	Buenos Aires, Argentina	-37.7500, -58.3000
PG4056	S. medians	PI 320261	Partial cover	Clade 4	Peru Near Canta	Unknown
PG4057	S. medians	PI 473496	Full cover	Clade 4	Huánuco, Peru Carhua	-11.5667, -76.6167
PG5014	S. brevicaule	PI 275153	Partial cover	Clade 4	Cusco, Peru Cuzco. Calca, near the village	-13.3333, -71.9500
PG5025	S. candolleanum	PI 568927	Full cover	Clade 4	Lima, Peru	Unknown
PG5030	S. brevicaule	PI 472998	Partial cover	Clade 4	Salta, Argentina	-22.6000, -65.1667
PG5036	S. candolleanum	PI 473451	Partial cover	Clade 4	Ayacucho, Peru Cabello Machay	-15.5500, -73.6333
PG5038	S. boliviense	PI 473356	Partial cover	Clade 4	Potosí, Bolivia Frias. Below Potosi on the road to Lecherias.	-19.6333, -65.1667
PG5078	S. boliviense	PI 597720	Partial cover	Clade 4	Chuquisaca, Bolivia	-19.5167, -64.6500
PG6003	S. tuberosum group ajanhuiri	CIP 704229	Partial cover	Clade 4	Bolivia	-18.35, -67.6833
PG6004	S. tuberosum group ajanhuiri	CIP 704233	Partial cover	Clade 4	Bolivia	-17.9333, -67.1
PG6005	S. tuberosum group ajanhuiri	CIP 704818	Partial cover	Clade 4	Bolivia	-17.5666, -68.4833
PG6006	S. tuberosum group ajanhuiri	CIP 706205	Partial cover	Clade 4	Bolivia	-18.4166, -67.9666
PG6007	S. tuberosum group ajanhuiri	CIP 706209	Partial cover	Clade 4	Bolivia	-17.8333, -67.95
PG6036	S. subsp stenotomum	CIP 704797	Partial cover	Landrace/Cultivated	Bolivia	-18.1, -67.8833
PG6039	S. subsp stenotomum	CIP 704816	Partial cover	Landrace/Cultivated	Bolivia	-18, -68.45
PG6045	S. subsp stenotomum	CIP 704856	Partial cover	Landrace/Cultivated	Bolivia	-17.4333, -65.7166
PG6047	S. subsp stenotomum	CIP 704909	Full cover	Landrace/Cultivated	Bolivia	-17.4333, -65.7166
PG6066	S. subsp stenotomum	CIP 701947	Partial cover	Landrace/Cultivated	Unknown	-9.535, -76.8973
PG6071	S. subsp stenotomum	CIP 702353	Partial cover	Landrace/Cultivated	Unknown	-13.3185, -71.5955
PG6074	S. subsp stenotomum	CIP 703089	Full cover	Landrace/Cultivated	Unknown	-11.3409, -75.6147
PG6096	S. subsp stenotomum	CIP 703959	Partial cover	Landrace/Cultivated	Unknown	-14.6266, -71.5314
PG6104	S. subsp stenotomum	CIP 704571	Partial cover	Landrace/Cultivated	Unknown	-14.3131, -72.9442
PG6157	S. subsp stenotomum	CIP 704490	Partial cover	Landrace/Cultivated	Unknown	-13.5, -72.07
PG6158	S. subsp stenotomum	CIP 705458	Partial cover	Landrace/Cultivated	Peru	-13.2665, -74.2178
PG6164	S. subsp goniocalyx	CIP 705965	Partial cover	Landrace/Cultivated	Peru	-12.9836, -74.7178
PG6177	S. tuberosum group andigenum	PI 243460	Partial cover	Landrace/Cultivated	Cundinamarca, Colombia	5.4833, -73.2667
PG6182	S. tuberosum group andigenum	PI 243465	Partial cover	Landrace/Cultivated	Nariño, Colombia	0.9000, -77.7833

## Sheet: Table S7
Table S7 List of the Mi-549 homologous in PG1011 and PG6241.
Solanum morelliforme C514=PG1011	Start-End	Solanum bulbocastanum C656=PG6241	Start-End
C514_ptg0027	32,548,179 -> 32,547,693	C656_ptg0001	1,326,669 -> 1,326,147
C514_atg0414	274,200 -> 273,688	C656_atg0049	1,310,386 -> 1,310,907
C514_ptg0024	4,842,663 -> 4,842,149	C656_atg0016	283,175 -> 282,651
C514_ptg0018	7,511,984 -> 7,512,484	C656_atg0029	5,287,605 -> 5,288,122
C514_atg1297	16,599 -> 17,071	C656_ptg0005	3,475,600 -> 3,475,083
C514_ptg0020	15,663,586 -> 15,664,058	C656_atg0053	373,238 -> 372,695
C514_ptg0020	37,103,945 -> 37,104,428	C656_ptg0022	6,596,060 -> 6,595,514
C514_ptg0009	21,016,525 -> 21,016,054	C656_atg0072	2,298,904 -> 2,298,396
C514_ptg0014	22,852,167 -> 22,851,656	C656_ptg0018	11,736,190 -> 11,736,735
C514_ptg0017	4,458,860 -> 4,459,322	C656_atg0231	95,943 -> 96,495
C514_ptg0006	17,789,236 -> 17,788,729	C656_ptg0008	26,992,961 -> 26,992,419
C514_ptg0004	5,219,278 -> 5,218,775	C656_atg0041	1,474,242 -> 1,474,798
C514_ptg0012	21,914,463 -> 21,914,846	C656_ptg0005	6,358,557 -> 6,358,051
		C656_ptg0018	17,662,769 -> 17,662,208
		C656_ptg0023	8,086,607 -> 8,087,162
		C656_ptg0027	9,752,814 -> 9,752,291
		C656_atg0251	584,849 -> 584,285
		C656_atg0110	2,876,713 -> 2,876,197
		C656_ptg0034	9,036,449 -> 9,035,933
		C656_atg0248	331,431 -> 331,922
		C656_ptg0015	14,517,815 -> 14,518,290
		C656_ptg0031	1,618,337 -> 1,618,817
		C656_atg0160	2,326,769 -> 2,326,258
		C656_atg0141	761,869 -> 761,389
		C656_ptg0021	11,700,921 -> 11,701,420
		C656_atg0031	14,557 -> 15,052
		C656_atg0038	1,393,830 -> 1,393,336
		C656_ptg0005	1,601,956 -> 1,602,428
		C656_ptg0022	2,467,904 -> 2,468,394
		C656_ptg0023	2,284,124 -> 2,284,608
		C656_atg0029	6,793,806 -> 6,793,293
		C656_ptg0017	19,909,879 -> 19,909,356
		C656_ptg0017	28,454,407 -> 28,453,917
		C656_atg0294	197,279 -> 197,756
		C656_atg0106	282,487 -> 282,001
		C656_ptg0006	17,498,479 -> 17,497,993
		C656_ptg0016	7,917,607 -> 7,917,114
		C656_ptg0002	23,885,444 -> 23,885,825
		C656_ptg0023	8,792,172 -> 8,792,684
		C656_atg0062	2,795,750 -> 2,796,240
		C656_ptg0034	10,211,262 -> 10,211,772
		C656_ptg0031	4,013,187 -> 4,012,806
		C656_atg0196	23,927 -> 24,443
		C656_ptg0007	14,851,669 -> 14,852,165
		C656_ptg0017	31,819,625 -> 31,819,141
		C656_atg0062	4,614,848 -> 4,614,326
		C656_ptg0008	21,535,469 -> 21,534,949
		C656_atg0255	296,138 -> 296,648
		C656_ptg0017	36,547,578 -> 36,547,068
		C656_atg0012	1,730,787 -> 1,730,273

## Sheet: Table S8
Table S8 SC/SI phylotype of the 44 diploid accessions with full or partial Mi-549 coverage.
No.	Species	Accessions	Pollen activity	insertion	Fertility
PG3023	S. piurae	PI 365365	Yes	Negtive	SI
PG4060	S. multiinterruptum	PI 498265	Yes	Negtive	SI
PG1011	S. morelliforme	PI 243357	Yes	Negtive	SI
PG3003	S. andreanum	PI 498148	Yes	Negtive	SI
PG3012	S. paucissectum	PI 473489	Yes	Negtive	SI
PG3015	S.albornozii	PI 561635	Yes	Negtive	SI
PG3019	S. dolichocremastrum	PI 498234	Yes	Negtive	SI
PG3027	S. cajamarquense	PI 230522	Yes	Negtive	SI
PG4004	S. buesii	PI 568922	Yes	Negtive	SI
PG4010	S. x doddsii	PI 545858	Yes	Negtive	SI
PG4015	S. kurtzianum	PI 498420	Yes	Negtive	SI
PG4017	S. lignicaule	PI 473351	Yes	Negtive	SI
PG4028	S. okadae	PI 500061	Yes	Negtive	SI
PG4043	S. chacoense	PI 472829	Yes	Negtive	SI
PG4062	S. juzepczukii	PI 631201	Yes	Negtive	SI
PG5002	S. candolleanum	PI 458404	Yes	Negtive	SI
PG5016	S. brevicaule	PI 597729	Yes	Negtive	SI
PG5023	S. candolleanum	PI 442696	Yes	Negtive	SI
PG5029	S. candolleanum	PI 607890	Yes	Negtive	SI
PG5032	S. brevicaule	PI 545977	Yes	Negtive	SI
PG5056	S. candolleanum	PI 568969	Yes	Negtive	SI
PG5063	S. candolleanum	PI 283072	Yes	Negtive	SI
PG5077	S. boliviense	PI 473358	Yes	Negtive	SI
PG5081	S. candolleanum	PI 365350	Yes	Negtive	SI
PG1008	S. jamesii	PI 458423	Yes	Full cover	SI
PG1013	S. pinnatisectum	PI 275232	Yes	Partial cover	SI
PG1001	S. bulbocastanum	PI 275185	Yes	Full cover	SI
PG1005	S. cardiophyllum	PI 347759	Yes	Partial cover	SI
PG1006	S. ehrenbergii	PI 275212	Yes	Partial cover	SI
PG1010	S. lesteri	PI 558434	Yes	Full cover	SC
PG1015	S. stenophyllidium	PI 498216	Yes	Partial cover	SI
PG3004	S. andreanum	PI 561658	Yes	Partial cover	SI
PG3005	S. chomatophilum	PI 310943	Yes	Partial cover	SI
PG3007	S. dolichocremastrum	PI 498235	Yes	Partial cover	SI
PG3010	S. mochiquense	PI 498411	Yes	Partial cover	SI
PG3011	S. neocardenasii	PI 498129	Yes	Full cover	SC
PG3017	S. chomatophilum	PI 310991	Yes	Partial cover	SI
PG4007	S. chacoense	PI 568970	Yes	Partial cover	SI
PG4021	S. medians	PI 310994	Yes	Full cover	SI
PG4032	S. sogarandinum	PI 365360	Yes	Partial cover	SI
PG4056	S. medians	PI 320261	Yes	Partial cover	SI
PG5014	S. brevicaule	PI 275153	Yes	Partial cover	SI
PG6006	S. tuberosum group ajanhuiri	CIP 706205	Yes	Full cover(The promoter sequencing confirmed that it was fully inserted)	SC(indeterminacy)
PG6047	S. subsp stenotomum	CIP 704909	Yes	Full cover	SC
RH (RH89-039-16)	S. tuberosum Group tuberosum		Yes	Full cover	SC
PG6086	S. subsp stenotomum	CIP 703703	Yes	Negtive	SI

## Sheet: Table S9
Table S9 List of pollen tube length to total style length ratio after self-pollinated of the 44 diploid accessions.
Negtive or Partial cover	style	pollen tuber	Growth ratio	Full cover	style	pollen tuber	Growth ratio
PG1011	40.11	7.24	0.180504	PG1001	35.03	5.42	0.154725
PG3003	38.3	13.66	0.356658	PG1008	45.31	5.76	0.127124
PG3012	45.48	18.46	0.405893	PG1010	47.21	47.21	1
PG3015	29.54	23.88	0.808395	PG3011	38.21	38.21	1
PG3019	41.88	30.69	0.732808	PG4021	38.48	28.69	0.745582
PG3023	45.83	18.39	0.401266	PG6006	42.21	42.21	1
PG3027	34.82	18.42	0.529006	PG6047	37.21	37.21	1
PG4004	33.77	18.61	0.551081
PG4010	51.45	11.76	0.228571
PG4015	39.36	11.22	0.285061
PG4017	38.86	7.13	0.183479
PG4028	42.68	19.27	0.4515
PG4060	48.42	22.19	0.458282
PG4062	36.74	5.82	0.15841
PG5002	41.85	13.46	0.321625
PG5016	57.18	10.81	0.189052
PG5023	53.66	17.58	0.327618
PG5029	43.27	8.21	0.189739
PG5032	50.38	27.35	0.542874
PG5056	35.02	23.21	0.662764
PG5063	44.7	9.64	0.21566
PG5081	45.69	9.21	0.201576
PG5077	34.86	18.21	0.522375
PG4043	39.24	11.83	0.301478
PG1005	26.95	17.39	0.645269
PG1013	41.23	12.22	0.296386
PG1015	32.1	19.78	0.616199
PG3005	31.42	21.87	0.696053
PG3007	49.91	45.21	0.90583
PG3010	43.21	22.78	0.527193
PG3017	38.88	21.01	0.540381
PG4007	37.21	4.21	0.113142
PG4032	43.21	20.22	0.467947
PG4056	36.21	11.2	0.309307
PG5014	42.22	25.73	0.609427
PG3004	45.21	31.22	0.690555
PG1006	44.41	17.73	0.399234

[truncated: 3 more sheets: Table S10, Table S11, Table S12]
